# Supplementary material for: Bis(3,4-dimethoxy­benzoato-κ2 O,O′)(1,10-phenanthroline-κ2 N,N′)copper(II)
Source: Acta Crystallogr Sect E Struct Rep Online. 2009 Dec 9;66(Pt 1):m34. doi: 10.1107/S1600536809052234 (PMC2980123; doi:10.1107/S1600536809052234)
Supplement: Supplementary file 1 [file e-66-00m34-sup1.cif]

##############################################################################
###                                                                        ###
###        Electronic paper (Acta Crystallographica Section E)             ###
###                                                                        ###
##############################################################################
#                                                                            #
# This CIF contains the data in a paper accepted for publication in Acta     #
# Crystallographica Section E. It conforms to the requirements of Notes      #
# for Authors for Section E, and has been peer reviewed under the auspices   #
# of the IUCr Commission on Journals.                                        #
#                                                                            #
# Full details of the Crystallographic Information File format               #
# are given in the paper "The Crystallographic Information File (CIF):       #
# a New Standard Archive File for Crystallography" by S. R. Hall, F. H.      #
# Allen and I. D. Brown [Acta Cryst. (1991), A47, 655-685].                  #
#                                                                            #
# The current version of the core CIF dictionary is obtainable from          #
# ftp://ftp.iucr.org/pub/cif_core.dic. The current version number is 2.4.    #
#                                                                            #
# Software is freely available for graphical display of the structure(s) in  #
# this CIF.  For information consult the CIF home page http://www.iucr.org/  #
# cif/home.html                                                              #
#                                                                            #
# This file may be used for bona fide research purposes within the           #
# scientific community so long as proper attribution is given to the journal # 
# article from which it was obtained.                                        #
#                                                                            #
##############################################################################
                                             
data_I
_audit_creation_method     SHELXL-97
_chemical_name_systematic
;
Bis(3,4-dimethoxybenzoato-\k^2^<i>O</i>,<i>O</i>')(1,10-phenanthroline-
\k^2^<i>N</i>,<i>N</i>')copper(II)
;
_chemical_name_common     ?
_chemical_formula_moiety     'C30 H26 Cu N2 O8'
_chemical_formula_sum     'C30 H26 Cu N2 O8'
_chemical_formula_iupac     '[Cu (C9 H9 O4)2 (C12 H8 N2)]'
_chemical_formula_weight     606.07
_chemical_melting_point     ?
_symmetry_cell_setting     monoclinic
_symmetry_space_group_name_H-M     C2/c
loop_
    _symmetry_equiv_pos_as_xyz
    'x, y, z'
    '-x, y, -z+1/2'
    'x+1/2, y+1/2, z'
    '-x+1/2, y+1/2, -z+1/2'
    '-x, -y, -z'
    'x, -y, z-1/2'
    '-x+1/2, -y+1/2, -z'
    'x+1/2, -y+1/2, z-1/2'
_cell_length_a     12.1639(10)
_cell_length_b     11.4296(9)
_cell_length_c     19.7470(16)
_cell_angle_alpha     90.00
_cell_angle_beta     104.0270(10)
_cell_angle_gamma     90.00
_cell_volume     2663.5(4)
_cell_formula_units_Z     4
_cell_measurement_reflns_used     4483
_cell_measurement_theta_min     2.481
_cell_measurement_theta_max     28.260
_cell_measurement_temperature     273(2)
_exptl_crystal_description     block
_exptl_crystal_colour     blue
_exptl_crystal_size_max     0.23
_exptl_crystal_size_mid     0.21
_exptl_crystal_size_min     0.19
_exptl_crystal_density_diffrn     1.511
_exptl_crystal_density_meas     ?
_exptl_crystal_density_method     'not measured'
_exptl_crystal_F_000     1252
_exptl_absorpt_coefficient_mu     0.877
_exptl_absorpt_correction_type     multi-scan
_exptl_absorpt_process_details     '(SADABS; Bruker, 2005)'
_exptl_absorpt_correction_T_min     0.8237
_exptl_absorpt_correction_T_max     0.8511
_exptl_special_details
;
;
_diffrn_ambient_temperature     273(2)
_diffrn_radiation_type     MoK\a
_diffrn_radiation_wavelength     0.71073
_diffrn_radiation_source     'fine-focus sealed tube'
_diffrn_radiation_monochromator     graphite
_diffrn_measurement_device_type     'Bruker SMART APEX'
_diffrn_measurement_method     '\f and \w scans'
_diffrn_detector_area_resol_mean     ?
_diffrn_reflns_number     6857
_diffrn_reflns_av_R_equivalents     0.0592
_diffrn_reflns_av_sigmaI/netI     0.0413
_diffrn_reflns_theta_min     2.13
_diffrn_reflns_theta_max     25.05
_diffrn_reflns_theta_full     25.05
_diffrn_measured_fraction_theta_max     0.998
_diffrn_measured_fraction_theta_full     0.998
_diffrn_reflns_limit_h_min     -14
_diffrn_reflns_limit_h_max     14
_diffrn_reflns_limit_k_min     -10
_diffrn_reflns_limit_k_max     13
_diffrn_reflns_limit_l_min     -23
_diffrn_reflns_limit_l_max     22
_diffrn_standards_number     ?
_diffrn_standards_interval_count     ?
_diffrn_standards_interval_time     ?
_diffrn_standards_decay_%     ?
_refine_special_details
;
Refinement of <i>F</i>^2^ against ALL reflections. The weighted <i>R</i>-factor
<i>wR</i> and goodness of fit <i>S</i> are based on <i>F</i>^2^, conventional
<i>R</i>-factors <i>R</i> are based on <i>F</i>, with <i>F</i> set to zero for
negative <i>F</i>^2^. The threshold expression of <i>F</i>^2^ >
\s(<i>F</i>^2^) is used only for calculating <i>R</i>-factors(gt) <i>etc</i>.
and is not relevant to the choice of reflections for refinement.
<i>R</i>-factors based on <i>F</i>^2^ are statistically about twice as large
as those based on <i>F</i>, and <i>R</i>- factors based on ALL data will be
even larger.
;
_reflns_number_total     2351
_reflns_number_gt     2136
_reflns_threshold_expression     I>2\s(I)
_refine_ls_structure_factor_coef     Fsqd
_refine_ls_matrix_type     full
_refine_ls_R_factor_all     0.0327
_refine_ls_R_factor_gt     0.0297
_refine_ls_wR_factor_gt     0.0840
_refine_ls_wR_factor_ref     0.0857
_refine_ls_goodness_of_fit_ref     1.005
_refine_ls_restrained_S_all     1.005
_refine_ls_number_reflns     2351
_refine_ls_number_parameters     187
_refine_ls_number_restraints     0
_refine_ls_hydrogen_treatment     constr
_refine_ls_weighting_scheme     calc
_refine_ls_weighting_details
         'calc w=1/[\s^2^(Fo^2^)+(0.0450P)^2^+1.2527P] where P=(Fo^2^+2Fc^2^)/3'
_atom_sites_solution_hydrogens     geom
_atom_sites_solution_primary     direct
_atom_sites_solution_secondary     difmap
_refine_ls_shift/su_max     0.001
_refine_ls_shift/su_mean     0.000
_refine_diff_density_max     0.297
_refine_diff_density_min     -0.375
_refine_ls_extinction_method     none
_refine_ls_extinction_coef     ?
loop_
    _atom_type_symbol
    _atom_type_description
    _atom_type_scat_dispersion_real
    _atom_type_scat_dispersion_imag
    _atom_type_scat_source
    'C' 'C' 0.0033 0.0016
                         'International Tables Vol C Tables 4.2.6.8 and 6.1.1.4'
    'H' 'H' 0.0000 0.0000
                         'International Tables Vol C Tables 4.2.6.8 and 6.1.1.4'
    'O' 'O' 0.0106 0.0060
                         'International Tables Vol C Tables 4.2.6.8 and 6.1.1.4'
    'N' 'N' 0.0061 0.0033
                         'International Tables Vol C Tables 4.2.6.8 and 6.1.1.4'
    'Cu' 'Cu' 0.3201 1.2651
                         'International Tables Vol C Tables 4.2.6.8 and 6.1.1.4'
_computing_data_collection     'SMART (Bruker, 2005)'
_computing_cell_refinement     'SAINT (Bruker, 2005)'
_computing_data_reduction     'SAINT (Bruker, 2005)'
_computing_structure_solution     'SHELXS97 (Sheldrick, 2008)'
_computing_structure_refinement     'SHELXL97 (Sheldrick, 2008)'
_computing_molecular_graphics     'XP in SHELXTL (Sheldrick, 2008)'
_computing_publication_material     'SHELXL97 (Sheldrick, 2008)'
loop_
    _atom_site_type_symbol
    _atom_site_label
    _atom_site_fract_x
    _atom_site_fract_y
    _atom_site_fract_z
    _atom_site_U_iso_or_equiv
    _atom_site_adp_type
    _atom_site_calc_flag
    _atom_site_refinement_flags
    _atom_site_occupancy
    _atom_site_disorder_assembly
    _atom_site_disorder_group
    Cu Cu1 0.0000 0.96118(3) 0.2500 0.03588(14) Uani d S 1 . .
    O O1 0.00052(11) 0.87873(12) 0.36863(7) 0.0437(3) Uani d . 1 . .
    O O2 0.10961(12) 0.84452(12) 0.29637(7) 0.0445(3) Uani d . 1 . .
    O O5 0.11674(13) 0.56453(14) 0.55593(8) 0.0539(4) Uani d . 1 . .
    O O6 0.27611(14) 0.44980(13) 0.52542(9) 0.0592(4) Uani d . 1 . .
    N N1 -0.10829(13) 1.09400(15) 0.21869(8) 0.0389(4) Uani d . 1 . .
    C C1 0.07772(15) 0.82281(16) 0.35206(9) 0.0364(4) Uani d . 1 . .
    C C2 0.13570(15) 0.72454(16) 0.39696(9) 0.0341(4) Uani d . 1 . .
    C C3 0.09898(15) 0.69411(16) 0.45613(10) 0.0365(4) Uani d . 1 . .
    H H3 0.0407 0.7364 0.4676 0.044 Uiso calc R 1 . .
    C C4 0.14771(16) 0.60242(17) 0.49769(10) 0.0385(4) Uani d . 1 . .
    C C5 0.23698(17) 0.53957(16) 0.48098(11) 0.0406(5) Uani d . 1 . .
    C C6 0.27502(16) 0.57054(18) 0.42332(11) 0.0418(5) Uani d . 1 . .
    H H6 0.3349 0.5300 0.4126 0.050 Uiso calc R 1 . .
    C C7 0.22402(16) 0.66243(17) 0.38092(10) 0.0389(4) Uani d . 1 . .
    H H7 0.2493 0.6823 0.3416 0.047 Uiso calc R 1 . .
    C C8 0.0266(2) 0.6253(2) 0.57448(12) 0.0583(6) Uani d . 1 . .
    H H8A 0.0494 0.7045 0.5868 0.087 Uiso calc R 1 . .
    H H8B 0.0079 0.5872 0.6135 0.087 Uiso calc R 1 . .
    H H8C -0.0385 0.6255 0.5356 0.087 Uiso calc R 1 . .
    C C9 0.3730(2) 0.3888(3) 0.51835(16) 0.0801(9) Uani d . 1 . .
    H H9A 0.3578 0.3514 0.4735 0.120 Uiso calc R 1 . .
    H H9B 0.3926 0.3307 0.5544 0.120 Uiso calc R 1 . .
    H H9C 0.4349 0.4426 0.5223 0.120 Uiso calc R 1 . .
    C C19 -0.21817(17) 1.0896(2) 0.18725(11) 0.0482(5) Uani d . 1 . .
    H H19 -0.2525 1.0172 0.1756 0.058 Uiso calc R 1 . .
    C C20 -0.28296(19) 1.1910(2) 0.17132(12) 0.0588(6) Uani d . 1 . .
    H H20 -0.3597 1.1854 0.1497 0.071 Uiso calc R 1 . .
    C C21 -0.23515(19) 1.2974(2) 0.18712(11) 0.0547(6) Uani d . 1 . .
    H H21 -0.2793 1.3646 0.1774 0.066 Uiso calc R 1 . .
    C C22 -0.11811(18) 1.30632(18) 0.21845(10) 0.0454(5) Uani d . 1 . .
    C C23 -0.05979(16) 1.20062(17) 0.23347(9) 0.0375(4) Uani d . 1 . .
    C C29 -0.0562(2) 1.41293(19) 0.23526(11) 0.0541(6) Uani d . 1 . .
    H H29 -0.0942 1.4839 0.2257 0.065 Uiso calc R 1 . .
loop_
    _atom_site_aniso_label
    _atom_site_aniso_U_11
    _atom_site_aniso_U_22
    _atom_site_aniso_U_33
    _atom_site_aniso_U_12
    _atom_site_aniso_U_13
    _atom_site_aniso_U_23
    Cu1 0.0365(2) 0.0395(2) 0.0311(2) 0.000 0.00731(14) 0.000
    O1 0.0448(7) 0.0459(8) 0.0407(7) 0.0081(6) 0.0110(6) 0.0047(6)
    O2 0.0497(8) 0.0496(8) 0.0357(7) 0.0074(6) 0.0134(6) 0.0075(6)
    O5 0.0605(9) 0.0624(9) 0.0452(8) 0.0236(7) 0.0253(7) 0.0197(7)
    O6 0.0618(10) 0.0582(10) 0.0624(10) 0.0301(8) 0.0244(8) 0.0214(8)
    N1 0.0365(8) 0.0467(9) 0.0323(8) 0.0016(7) 0.0060(7) -0.0015(7)
    C1 0.0377(9) 0.0363(10) 0.0330(9) -0.0037(8) 0.0044(8) -0.0019(8)
    C2 0.0369(9) 0.0339(9) 0.0304(9) -0.0024(8) 0.0062(7) -0.0038(8)
    C3 0.0359(9) 0.0377(10) 0.0362(10) 0.0059(8) 0.0093(8) -0.0022(8)
    C4 0.0400(10) 0.0423(11) 0.0345(10) 0.0049(8) 0.0115(8) 0.0023(8)
    C5 0.0415(10) 0.0381(11) 0.0410(11) 0.0074(8) 0.0077(9) 0.0009(8)
    C6 0.0391(10) 0.0430(10) 0.0449(11) 0.0061(8) 0.0133(9) -0.0075(9)
    C7 0.0426(10) 0.0421(10) 0.0336(9) -0.0013(8) 0.0125(8) -0.0040(8)
    C8 0.0647(14) 0.0700(15) 0.0497(12) 0.0195(12) 0.0321(11) 0.0105(11)
    C9 0.0833(19) 0.0836(19) 0.0792(18) 0.0514(16) 0.0313(15) 0.0234(15)
    C19 0.0376(10) 0.0640(13) 0.0404(11) 0.0020(10) 0.0042(9) -0.0029(10)
    C20 0.0405(11) 0.0834(18) 0.0493(13) 0.0151(12) 0.0046(10) 0.0050(12)
    C21 0.0580(13) 0.0639(15) 0.0431(12) 0.0226(12) 0.0139(10) 0.0087(11)
    C22 0.0599(12) 0.0508(12) 0.0290(9) 0.0124(10) 0.0173(9) 0.0053(9)
    C23 0.0435(10) 0.0451(11) 0.0255(9) 0.0019(8) 0.0116(8) 0.0001(8)
    C29 0.0834(15) 0.0426(11) 0.0415(12) 0.0092(11) 0.0251(11) 0.0036(10)
_geom_special_details
;
All e.s.d.'s (except the e.s.d. in the dihedral angle between two l.s. planes)
are estimated using the full covariance matrix. The cell e.s.d.'s are taken
into account individually in the estimation of e.s.d.'s in distances, angles
and torsion angles; correlations between e.s.d.'s in cell parameters are only
used when they are defined by crystal symmetry. An approximate (isotropic)
treatment of cell e.s.d.'s is used for estimating e.s.d.'s involving l.s.
planes.
;
loop_
    _geom_bond_atom_site_label_1
    _geom_bond_atom_site_label_2
    _geom_bond_site_symmetry_2
    _geom_bond_distance
    _geom_bond_publ_flag
    Cu1 O2 2 1.9500(10)
                      ?
    Cu1 O2 . 1.9500(10)
                      ?
    Cu1 N1 2 2.007(2) ?
    Cu1 N1 . 2.007(2) ?
    Cu1 O1 . 2.5240(10)
                      ?
    O1 C1 . 1.244(2) ?
    O2 C1 . 1.276(2) ?
    O5 C4 . 1.365(2) ?
    O5 C8 . 1.419(2) ?
    O6 C5 . 1.359(2) ?
    O6 C9 . 1.406(3) ?
    N1 C19 . 1.331(2) ?
    N1 C23 . 1.355(2) ?
    C1 C2 . 1.497(3) ?
    C2 C7 . 1.387(3) ?
    C2 C3 . 1.392(3) ?
    C3 C4 . 1.374(3) ?
    C3 H3 . 0.9300 ?
    C4 C5 . 1.406(3) ?
    C5 C6 . 1.375(3) ?
    C6 C7 . 1.392(3) ?
    C6 H6 . 0.9300 ?
    C7 H7 . 0.9300 ?
    C8 H8A . 0.9600 ?
    C8 H8B . 0.9600 ?
    C8 H8C . 0.9600 ?
    C9 H9A . 0.9600 ?
    C9 H9B . 0.9600 ?
    C9 H9C . 0.9600 ?
    C19 C20 . 1.394(3) ?
    C19 H19 . 0.9300 ?
    C20 C21 . 1.351(3) ?
    C20 H20 . 0.9300 ?
    C21 C22 . 1.412(3) ?
    C21 H21 . 0.9300 ?
    C22 C23 . 1.396(3) ?
    C22 C29 . 1.429(3) ?
    C23 C23 2 1.443(4) ?
    C29 C29 2 1.350(5) ?
    C29 H29 . 0.9300 ?
loop_
    _geom_angle_atom_site_label_1
    _geom_angle_atom_site_label_2
    _geom_angle_atom_site_label_3
    _geom_angle_site_symmetry_1
    _geom_angle_site_symmetry_3
    _geom_angle
    _geom_angle_publ_flag
    O2 Cu1 O2 2 . 93.72(9) ?
    O2 Cu1 N1 2 2 170.07(6) ?
    O2 Cu1 N1 . 2 92.84(6) ?
    O2 Cu1 N1 2 . 92.84(6) ?
    O2 Cu1 N1 . . 170.07(6) ?
    N1 Cu1 N1 2 . 81.69(9) ?
    O2 Cu1 O1 2 . 91.61(5) ?
    O2 Cu1 O1 . . 57.40(5) ?
    N1 Cu1 O1 2 . 98.20(5) ?
    N1 Cu1 O1 . . 114.98(5) ?
    C1 O1 Cu1 . . 77.28(11) ?
    C1 O2 Cu1 . . 102.80(12) ?
    C4 O5 C8 . . 116.78(15) ?
    C5 O6 C9 . . 118.78(19) ?
    C19 N1 C23 . . 118.06(18) ?
    C19 N1 Cu1 . . 128.66(15) ?
    C23 N1 Cu1 . . 113.28(12) ?
    O1 C1 O2 . . 122.24(17) ?
    O1 C1 C2 . . 120.47(17) ?
    O2 C1 C2 . . 117.28(16) ?
    C7 C2 C3 . . 119.18(17) ?
    C7 C2 C1 . . 121.90(17) ?
    C3 C2 C1 . . 118.91(16) ?
    C4 C3 C2 . . 120.81(17) ?
    C4 C3 H3 . . 119.6 ?
    C2 C3 H3 . . 119.6 ?
    O5 C4 C3 . . 125.33(17) ?
    O5 C4 C5 . . 114.98(16) ?
    C3 C4 C5 . . 119.69(18) ?
    O6 C5 C6 . . 126.41(18) ?
    O6 C5 C4 . . 113.81(18) ?
    C6 C5 C4 . . 119.77(18) ?
    C5 C6 C7 . . 120.13(18) ?
    C5 C6 H6 . . 119.9 ?
    C7 C6 H6 . . 119.9 ?
    C2 C7 C6 . . 120.39(18) ?
    C2 C7 H7 . . 119.8 ?
    C6 C7 H7 . . 119.8 ?
    O5 C8 H8A . . 109.5 ?
    O5 C8 H8B . . 109.5 ?
    H8A C8 H8B . . 109.5 ?
    O5 C8 H8C . . 109.5 ?
    H8A C8 H8C . . 109.5 ?
    H8B C8 H8C . . 109.5 ?
    O6 C9 H9A . . 109.5 ?
    O6 C9 H9B . . 109.5 ?
    H9A C9 H9B . . 109.5 ?
    O6 C9 H9C . . 109.5 ?
    H9A C9 H9C . . 109.5 ?
    H9B C9 H9C . . 109.5 ?
    N1 C19 C20 . . 121.5(2) ?
    N1 C19 H19 . . 119.3 ?
    C20 C19 H19 . . 119.3 ?
    C21 C20 C19 . . 120.5(2) ?
    C21 C20 H20 . . 119.7 ?
    C19 C20 H20 . . 119.7 ?
    C20 C21 C22 . . 119.9(2) ?
    C20 C21 H21 . . 120.1 ?
    C22 C21 H21 . . 120.1 ?
    C23 C22 C21 . . 115.9(2) ?
    C23 C22 C29 . . 118.47(19) ?
    C21 C22 C29 . . 125.62(19) ?
    N1 C23 C22 . . 124.09(17) ?
    N1 C23 C23 . 2 115.86(10) ?
    C22 C23 C23 . 2 120.05(12) ?
    C29 C29 C22 2 . 121.46(12) ?
    C29 C29 H29 2 . 119.3 ?
    C22 C29 H29 . . 119.3 ?
loop_
    _geom_hbond_atom_site_label_D
    _geom_hbond_atom_site_label_H
    _geom_hbond_atom_site_label_A
    _geom_hbond_site_symmetry_A
    _geom_hbond_distance_DH
    _geom_hbond_distance_HA
    _geom_hbond_distance_DA
    _geom_hbond_angle_DHA
    C8 H8B Cg1 . 0.96 2.979 3.642(3) 127.44
data_global
_journal_date_recd_electronic     2009-11-24
_journal_date_accepted     2009-12-04
_journal_name_full     'Acta Crystallographica, Section E'
_journal_year     2010
_journal_volume     66
_journal_issue      1
_journal_page_first     m34
_journal_page_last     m34
_journal_paper_category     QM
_journal_coeditor_code     EZ2194
_publ_contact_author_name     'Yaru Liu'
_publ_contact_author_address
;
School of Science
North University of China
Taiyuan 030051
Shanxi
People's Republic of China.
;
_publ_contact_author_email     klsz79@163.com
_publ_contact_author_fax     '86 351 501113'
_publ_contact_author_phone     '86 351 501109'
_publ_section_title
;\
Bis(3,4-dimethoxybenzoato-\k^2^<i>O</i>,<i>O</i>')(1,10-phenanthroline-\
\k^2^<i>N</i>,<i>N</i>')copper(II)
;
loop_
    _publ_author_name
    _publ_author_address
    'Yaru Liu'
;
School of Science
North University of China
030051 Taiyuan
Shanxi
People's Republic of China
;
    'Junshan Sun'
;
Department of Materials and Chemical Engineering
Taishan University
271021 Tai'an
Shandong
People's Republic of China
;
    'Xiaoli Niu'
;
College of Foreign Languages
Shandong Agricultural University
271000 Tai'an
Shandong
People's Republic of China
;
