# Supplementary material for: Bis(3,4-dimethoxy­benzoato-κ2 O,O′)(1,10-phenanthroline-κ2 N,N′)copper(II)
Source: Acta Crystallogr Sect E Struct Rep Online. 2009 Dec 9;66(Pt 1):m34. doi: 10.1107/S1600536809052234 (PMC2980123; doi:10.1107/S1600536809052234)
Supplement: Supplementary file 2 [file e-66-00m34-Isup2.hkl]

# 
# h,k,l, Fc-squared, Fo-squared, sigma(Fo-squared) and status flag 
# 
data_I
_shelx_title ' 123    in C2/c' 
_shelx_refln_list_code          4 
_shelx_F_calc_maximum      375.69 
_exptl_crystal_F_000      1252.00 
_reflns_d_resolution_high  0.8394 
 
loop_ 
 _symmetry_equiv_pos_as_xyz 
 'x, y, z' 
 '-x, y, -z+1/2' 
 'x+1/2, y+1/2, z' 
 '-x+1/2, y+1/2, -z+1/2' 
 '-x, -y, -z' 
 'x, -y, z-1/2' 
 '-x+1/2, -y+1/2, -z' 
 'x+1/2, -y+1/2, z-1/2' 
 
_cell_length_a    12.1639 
_cell_length_b    11.4296 
_cell_length_c    19.7470 
_cell_angle_alpha  90.000 
_cell_angle_beta  104.027 
_cell_angle_gamma  90.000 
 
_shelx_F_squared_multiplier     1.000 
 
loop_ 
 _refln_index_h 
 _refln_index_k 
 _refln_index_l 
 _refln_F_squared_calc 
 _refln_F_squared_meas 
 _refln_F_squared_sigma 
 _refln_observed_status 
   2   0   0     1039.62     1118.91     16.02 o 
   4   0   0     7516.63     7241.12    158.90 o 
   6   0   0     2438.05     3143.12     67.33 o 
   8   0   0    23535.39    23956.63    822.33 o 
  10   0   0     3347.83     3057.37     47.71 o 
  12   0   0       93.70      105.95     22.33 o 
  14   0   0      940.87      911.04     51.74 o 
   1   1   0    13321.17    12946.05    110.72 o 
   3   1   0     7074.64     7591.18    130.23 o 
   5   1   0    11349.77    11242.37    169.44 o 
   7   1   0     1377.69     1267.01     15.29 o 
   9   1   0     5704.21     5526.77     87.58 o 
  11   1   0     1710.40     1735.81     47.66 o 
  13   1   0      586.76      595.39     29.33 o 
   2   2   0      658.76      655.38     52.24 o 
   4   2   0    18405.13    19086.93    317.98 o 
   6   2   0     4790.26     4397.78     55.90 o 
   8   2   0     3130.25     2993.93     48.48 o 
  10   2   0     1243.14     1209.49     31.97 o 
  12   2   0      511.15      504.37     21.17 o 
   1   3   0      874.84      761.56     13.22 o 
   3   3   0       35.04       26.52      7.15 o 
   5   3   0    14650.83    14540.28    152.73 o 
   7   3   0      435.65      392.24      8.46 o 
   9   3   0     2018.11     1996.67     27.73 o 
  11   3   0       12.69       15.02      7.27 o 
  13   3   0      255.75      232.14     20.79 o 
   0   4   0    11087.46    11660.63     58.02 o 
   2   4   0      739.33      843.68     13.77 o 
   4   4   0     2256.34     2196.48     25.31 o 
   6   4   0       71.54       89.60      5.02 o 
   8   4   0        3.27       20.61      6.63 o 
  10   4   0        4.05        5.70      6.59 o 
  12   4   0      181.82      190.57     30.61 o 
   1   5   0        9.45        4.68      2.51 o 
   3   5   0     6738.10     7253.39     56.46 o 
   5   5   0       14.11       23.09     10.48 o 
   7   5   0      447.64      461.43     14.06 o 
   9   5   0     3746.22     3585.60     57.18 o 
  11   5   0      262.46      261.83     17.83 o 
  13   5   0       19.61       21.34     13.58 o 
   0   6   0      440.91      498.92     15.58 o 
   2   6   0      122.13      124.35      6.70 o 
   4   6   0       50.13       52.17      6.61 o 
   6   6   0      184.88      170.18     12.02 o 
   8   6   0      425.81      393.58     18.40 o 
  10   6   0      243.04      230.66     16.52 o 
  12   6   0      106.22      128.30     14.98 o 
   1   7   0     1606.38     1611.50     21.82 o 
   3   7   0      733.97      784.24     44.72 o 
   5   7   0     1905.45     1864.38     42.40 o 
   7   7   0     1494.12     1391.71     30.46 o 
   9   7   0       13.17        5.61      9.60 o 
  11   7   0        8.45        9.84     10.21 o 
   0   8   0     7206.01     7383.42     65.68 o 
   2   8   0      714.87      742.65     19.42 o 
   4   8   0      136.48      144.48     10.86 o 
   6   8   0     2687.48     2542.44     49.89 o 
   8   8   0       48.32       48.58     11.19 o 
  10   8   0      131.90      114.59     14.54 o 
   1   9   0      793.20      780.64     20.50 o 
   3   9   0       77.73       83.83      9.61 o 
   5   9   0      134.27      139.77     15.98 o 
   7   9   0      241.51      240.21     20.49 o 
   9   9   0        3.39        3.26     12.62 o 
   0  10   0        6.51       19.66      9.13 o 
   2  10   0       26.60       41.89      8.55 o 
   4  10   0     1807.69     1851.74     44.52 o 
   6  10   0      298.28      242.84     21.16 o 
   8  10   0      288.83      279.69     24.97 o 
   1  11   0      601.44      581.96     21.49 o 
   3  11   0      567.72      608.22     22.60 o 
   5  11   0     1082.76     1029.33     37.14 o 
   7  11   0      413.53      401.04     27.21 o 
   0  12   0      755.69      786.93     45.87 o 
   2  12   0      528.33      604.46     23.18 o 
   4  12   0      989.69      998.47     37.72 o 
   6  12   0      637.32      694.43     34.80 o 
   1  13   0      443.56      468.82     32.08 o 
   3  13   0      653.05      738.61     49.82 o 
 -13   1   1      294.27      291.54     26.82 o 
 -11   1   1      487.36      450.87     18.79 o 
  -9   1   1     1336.42     1333.73     30.38 o 
  -7   1   1      359.62      371.95     13.10 o 
  -5   1   1      781.97      757.92     11.62 o 
  -3   1   1     7389.45     7894.15    205.06 o 
  -1   1   1     6035.39     6789.82    408.05 o 
   1   1   1     2368.76     2185.42     24.33 o 
   3   1   1     5100.54     5583.50     97.42 o 
   5   1   1     1356.32     1517.57     13.52 o 
   7   1   1     1775.81     1911.46     22.85 o 
   9   1   1      431.26      448.38     12.73 o 
  11   1   1      322.76      298.98     16.57 o 
  13   1   1       97.85      115.11     17.31 o 
 -14   2   1        0.93       -7.79     17.98 o 
 -12   2   1      817.95      792.81     25.14 o 
 -10   2   1       22.20       27.98      6.69 o 
  -8   2   1     1326.93     1243.91     28.73 o 
  -6   2   1     6845.36     7056.46    116.34 o 
  -4   2   1     1417.19     1431.55     20.58 o 
  -2   2   1     4250.05     4288.75     81.14 o 
   0   2   1     9014.38     9357.35    315.94 o 
   2   2   1   106813.91    93489.41   3316.31 o 
   4   2   1       67.99       68.31      9.65 o 
   6   2   1      880.39      896.21     24.52 o 
   8   2   1     1890.06     1725.68     21.06 o 
  10   2   1     2168.30     2113.49     29.61 o 
  12   2   1      453.92      442.40     20.57 o 
 -13   3   1      364.23      325.14     23.63 o 
 -11   3   1      793.53      794.36     32.21 o 
  -9   3   1      744.34      751.67     23.31 o 
  -7   3   1     4479.61     4478.35     89.44 o 
  -5   3   1     4394.75     4436.56     52.89 o 
  -3   3   1     9265.68     9123.99    189.60 o 
  -1   3   1      724.56      761.56     44.33 o 
   1   3   1      111.28      166.80     35.85 o 
   3   3   1    17550.26    18167.96    161.93 o 
   5   3   1     4782.17     4900.24     93.41 o 
   7   3   1     3428.32     3292.67     35.94 o 
   9   3   1       34.33       41.53      6.98 o 
  11   3   1     1237.61     1181.72     28.97 o 
  13   3   1      175.81      173.62     19.21 o 
 -12   4   1      422.19      420.53     26.58 o 
 -10   4   1        6.45       -0.84      7.01 o 
  -8   4   1      974.55     1037.64     19.80 o 
  -6   4   1     7517.64     7432.38    123.11 o 
  -4   4   1    10259.44    10654.43    153.25 o 
  -2   4   1     3195.41     3150.84     69.04 o 
   0   4   1     1198.10     1121.37     18.56 o 
   2   4   1    25213.55    25263.18     67.26 o 
   4   4   1     5754.19     6162.82    100.27 o 
   6   4   1     4751.57     4926.55     86.50 o 
   8   4   1       24.94       29.49      6.24 o 
  10   4   1      528.30      526.36     17.18 o 
  12   4   1      102.92      107.72     16.98 o 
 -13   5   1      109.40      100.77     17.34 o 
 -11   5   1      462.78      481.38     31.61 o 
  -9   5   1      533.28      512.88     20.37 o 
  -7   5   1     2737.41     2585.35     35.31 o 
  -5   5   1      847.72      800.60     11.74 o 
  -3   5   1     9591.56     9884.27    221.07 o 
  -1   5   1      375.88      327.71     15.53 o 
   1   5   1       19.10       67.95      4.48 o 
   3   5   1     4514.57     4274.46     55.04 o 
   5   5   1     8174.31     8068.70    153.15 o 
   7   5   1     5194.81     5152.08     69.69 o 
   9   5   1       51.19       42.33      8.06 o 
  11   5   1      485.23      487.18     21.63 o 
 -12   6   1      252.11      270.37     18.66 o 
 -10   6   1      617.17      622.07     23.68 o 
  -8   6   1     4041.74     3890.49     71.85 o 
  -6   6   1     1341.38     1231.65     34.14 o 
  -4   6   1      607.45      574.20     29.00 o 
  -2   6   1      496.40      424.06     11.63 o 
   0   6   1      725.79      657.47     14.17 o 
   2   6   1     2776.72     2577.59     34.99 o 
   4   6   1     1374.14     1183.83     18.33 o 
   6   6   1      765.88      767.42     21.03 o 
   8   6   1      201.57      200.33     16.50 o 
  10   6   1      955.45      960.16     28.52 o 
  12   6   1      496.34      507.87     44.72 o 
 -11   7   1      390.35      406.14     22.02 o 
  -9   7   1      650.78      655.09     24.19 o 
  -7   7   1      329.03      314.66     16.56 o 
  -5   7   1     2332.18     2380.33     41.54 o 
  -3   7   1     2670.21     2543.18     28.80 o 
  -1   7   1     7206.67     7239.46    131.84 o 
   1   7   1     3948.79     3772.20     52.33 o 
   3   7   1      415.03      351.88     19.91 o 
   5   7   1      199.67      196.63     13.22 o 
   7   7   1     1692.25     1665.65     39.87 o 
   9   7   1     2051.28     2032.81     39.43 o 
  11   7   1      460.99      474.28     23.57 o 
 -10   8   1      720.64      747.68     27.59 o 
  -8   8   1     2204.35     2146.74     67.14 o 
  -6   8   1      305.78      242.27     18.94 o 
  -4   8   1      316.13      295.94     14.05 o 
  -2   8   1     6702.30     6748.45     44.47 o 
   0   8   1     5585.68     5556.90     40.33 o 
   2   8   1      661.09      592.05     17.42 o 
   4   8   1       75.83       73.52      8.77 o 
   6   8   1     3359.20     3531.27     87.04 o 
   8   8   1      220.36      222.28     16.20 o 
  10   8   1     1083.43      991.64     31.33 o 
  -9   9   1     1320.76     1216.38     51.52 o 
  -7   9   1      338.95      372.32     23.74 o 
  -5   9   1     1272.59     1320.54     37.25 o 
  -3   9   1      147.67      132.69     11.01 o 
  -1   9   1     4543.22     4548.33     39.35 o 
   1   9   1     5029.10     5052.30     64.96 o 
   3   9   1     1447.32     1559.55     29.30 o 
   5   9   1       34.44       42.77     12.90 o 
   7   9   1      416.50      434.95     25.37 o 
   9   9   1      534.93      546.24     24.55 o 
  -8  10   1      320.75      302.90     24.30 o 
  -6  10   1      246.43      269.14     22.00 o 
  -4  10   1     2413.83     2440.28     52.73 o 
  -2  10   1        3.25       -3.07      6.75 o 
   0  10   1      514.65      502.43     18.32 o 
   2  10   1      526.58      548.50     20.07 o 
   4  10   1     1608.24     1623.55     42.19 o 
   6  10   1      902.54      964.85     36.16 o 
   8  10   1      486.21      490.45     47.53 o 
  -7  11   1      460.27      447.05     29.33 o 
  -5  11   1      383.30      396.72     26.46 o 
  -3  11   1      464.92      571.24     65.79 o 
  -1  11   1       19.23       11.70     11.46 o 
   1  11   1      146.73      171.00     13.71 o 
   3  11   1      250.12      274.35     22.50 o 
   5  11   1      549.12      527.66     29.17 o 
   7  11   1       93.92       91.27     18.30 o 
  -6  12   1       54.08       73.77     17.51 o 
  -4  12   1      102.27      130.42     18.81 o 
  -2  12   1        6.73        0.46     11.37 o 
   0  12   1       25.48       31.25     13.39 o 
   2  12   1       26.85       39.42     13.81 o 
   4  12   1       33.02       34.58     15.04 o 
   6  12   1       16.00       25.33     15.47 o 
  -3  13   1       15.01       -6.36     21.06 o 
  -1  13   1        0.50       -2.24     13.12 o 
   1  13   1       16.17        4.65     17.72 o 
   3  13   1       23.29       40.23     15.92 o 
 -14   0   2      337.19      391.50     37.03 o 
 -12   0   2      155.66      154.62     22.58 o 
 -10   0   2     3794.01     3856.24    169.72 o 
  -8   0   2      326.54      389.33     23.09 o 
  -6   0   2       60.24       31.74      4.48 o 
  -4   0   2    11551.25    10500.39    431.31 o 
   0   0   2     7620.69     8032.04     58.96 o 
   2   0   2     3273.93     3198.50     28.84 o 
   4   0   2     2374.34     2285.22     33.47 o 
   6   0   2     2670.98     2610.15     39.75 o 
   8   0   2     3317.79     3449.64     70.45 o 
  10   0   2     2308.36     2310.26     50.08 o 
  12   0   2      651.30      772.05     46.05 o 
 -13   1   2      331.96      336.28     33.83 o 
 -11   1   2     2898.43     2695.02     39.59 o 
  -9   1   2     3172.25     3128.28     61.36 o 
  -7   1   2     6907.05     6607.99    145.11 o 
  -5   1   2      271.57      198.55      5.30 o 
  -3   1   2    24258.89    23497.89    752.13 o 
  -1   1   2    41978.45    42243.71   2499.62 o 
   1   1   2    21658.50    19708.04     99.26 o 
   3   1   2       20.81       50.14      2.69 o 
   5   1   2     1032.34      874.96     16.22 o 
   7   1   2     8293.06     8196.85    101.09 o 
   9   1   2     3557.54     3484.24     45.35 o 
  11   1   2      478.72      468.69     19.47 o 
  13   1   2      268.93      285.53     24.08 o 
 -14   2   2      131.43      172.25     28.36 o 
 -12   2   2      884.66      831.02     31.10 o 
 -10   2   2     1376.01     1327.89     27.78 o 
  -8   2   2     1110.66     1092.07     28.26 o 
  -6   2   2    19942.79    20932.20    494.43 o 
  -4   2   2      313.44      270.10      7.24 o 
  -2   2   2     8529.83     8275.44    353.29 o 
   0   2   2     4864.41     5703.59    208.11 o 
   2   2   2    70139.95    64918.32   1942.61 o 
   4   2   2     3858.52     3770.11     86.41 o 
   6   2   2     3632.75     3599.70     54.14 o 
   8   2   2      346.61      352.42     12.58 o 
  10   2   2     1913.08     1871.13     33.88 o 
  12   2   2      416.16      459.26     21.42 o 
 -13   3   2      275.46      280.85     38.63 o 
 -11   3   2      250.78      255.61     16.11 o 
  -9   3   2     2210.43     2224.81     40.84 o 
  -7   3   2     1915.38     1739.69     45.12 o 
  -5   3   2     4807.92     4722.20     77.85 o 
  -3   3   2      172.58      236.78     11.69 o 
  -1   3   2      141.13      118.88      4.43 o 
   1   3   2      555.69      661.42     12.96 o 
   3   3   2    10073.89     9340.96     78.20 o 
   5   3   2     6580.16     6781.02    176.74 o 
   7   3   2     4559.08     4381.02     51.94 o 
   9   3   2      458.31      518.95     15.84 o 
  11   3   2      101.99      114.98     12.66 o 
  13   3   2      248.29      255.95     23.05 o 
 -12   4   2      235.52      228.98     16.53 o 
 -10   4   2        2.41        7.54      7.66 o 
  -8   4   2     2677.16     2626.05     50.84 o 
  -6   4   2     5070.51     4780.38     81.81 o 
  -4   4   2     1368.70     1254.14     26.21 o 
  -2   4   2     2365.73     2499.54     58.65 o 
   0   4   2      603.51      562.47     13.19 o 
   2   4   2     3870.51     3638.77     48.74 o 
   4   4   2     1657.37     1642.28     32.23 o 
   6   4   2     4049.45     3874.24     57.68 o 
   8   4   2       16.97       27.72      8.25 o 
  10   4   2       50.11       56.61      8.82 o 
  12   4   2      250.26      228.32     21.01 o 
 -13   5   2       21.94       20.66     13.46 o 
 -11   5   2        5.93        4.72      8.96 o 
  -9   5   2     1049.59      925.64     25.35 o 
  -7   5   2      101.65       82.31      6.40 o 
  -5   5   2      374.77      418.20     14.02 o 
  -3   5   2     4061.51     4528.00    147.60 o 
  -1   5   2       58.59       90.59      7.38 o 
   1   5   2     4628.42     5018.02     49.34 o 
   3   5   2     6083.59     6787.21     92.76 o 
   5   5   2      299.39      388.37     11.41 o 
   7   5   2      671.03      624.22     19.66 o 
   9   5   2      116.94      133.77     10.80 o 
  11   5   2      605.76      612.17     24.15 o 
 -12   6   2       12.11       13.67     10.37 o 
 -10   6   2        1.30       -6.13      8.22 o 
  -8   6   2       20.31       10.34      8.13 o 
  -6   6   2        1.59       -1.51      5.53 o 
  -4   6   2       24.96       29.47      6.94 o 
  -2   6   2      188.34      172.99      7.85 o 
   0   6   2     3026.87     3298.88     44.91 o 
   2   6   2     1143.97     1260.89     21.19 o 
   4   6   2      596.94      623.46     13.79 o 
   6   6   2        4.15       15.44     16.78 o 
   8   6   2     1877.61     1914.71     77.66 o 
  10   6   2        0.32        5.07      8.76 o 
  12   6   2        7.03       12.59     13.09 o 
 -11   7   2      103.17       88.65     13.44 o 
  -9   7   2      172.22      164.98     14.58 o 
  -7   7   2      420.95      414.85     22.51 o 
  -5   7   2       83.57       77.53      8.55 o 
  -3   7   2      228.10      220.87      9.39 o 
  -1   7   2       23.20       32.24      5.17 o 
   1   7   2      433.81      515.32     12.14 o 
   3   7   2       79.77       84.63      7.88 o 
   5   7   2      297.08      302.48     14.97 o 
   7   7   2      169.84      141.09     12.79 o 
   9   7   2       18.32       17.43      9.89 o 
  11   7   2       28.52       27.82     11.57 o 
 -10   8   2       75.14       56.93     15.46 o 
  -8   8   2       20.16       21.78     23.35 o 
  -6   8   2     1529.14     1513.77     89.86 o 
  -4   8   2      705.25      695.14     19.85 o 
  -2   8   2     1872.12     2046.43     36.86 o 
   0   8   2      561.12      571.99     14.43 o 
   2   8   2     1125.25     1144.61     23.34 o 
   4   8   2       82.78       87.24     13.16 o 
   6   8   2      336.05      391.70     20.96 o 
   8   8   2        6.68        0.54      9.22 o 
  10   8   2       36.58       20.54     11.15 o 
  -9   9   2      150.81      132.47     18.89 o 
  -7   9   2      106.06       96.77     15.50 o 
  -5   9   2      249.92      250.90     15.33 o 
  -3   9   2     2672.78     2701.43     80.60 o 
  -1   9   2      802.11      784.11     18.21 o 
   1   9   2      328.37      348.73     15.55 o 
   3   9   2        5.47        0.18      6.78 o 
   5   9   2      153.37      155.71     16.56 o 
   7   9   2      540.78      535.42     31.06 o 
   9   9   2      212.14      213.16     17.57 o 
  -8  10   2      344.42      312.71     24.48 o 
  -6  10   2     2144.20     1927.83     59.03 o 
  -4  10   2      133.61      128.95     12.34 o 
  -2  10   2      853.97      839.14     23.52 o 
   0  10   2       29.10       17.30      8.17 o 
   2  10   2     2353.95     2382.54     55.38 o 
   4  10   2       66.57       57.21     13.28 o 
   6  10   2     1189.32     1081.75     47.96 o 
   8  10   2      245.74      267.34     23.62 o 
  -7  11   2      419.26      387.46     43.27 o 
  -5  11   2      595.68      580.74     40.56 o 
  -3  11   2      783.02      767.17     24.97 o 
  -1  11   2      307.00      315.27     22.62 o 
   1  11   2     1092.09     1116.72     31.96 o 
   3  11   2     1278.64     1250.81    101.59 o 
   5  11   2      336.82      346.78     25.02 o 
   7  11   2      188.58      241.94     23.12 o 
  -6  12   2      350.23      358.87     27.23 o 
  -4  12   2      199.49      226.58     21.97 o 
  -2  12   2      419.90      412.01     25.49 o 
   0  12   2       16.54       16.40     12.44 o 
   2  12   2      668.83      688.12     31.56 o 
   4  12   2      680.39      700.60     34.08 o 
   6  12   2      770.01      824.37     37.76 o 
  -3  13   2      454.33      517.65     43.26 o 
  -1  13   2      655.14      715.82     33.64 o 
   1  13   2      243.82      293.84     34.84 o 
   3  13   2      913.90     1041.26     40.15 o 
 -13   1   3        1.09        2.29      9.94 o 
 -11   1   3       37.73       26.42      6.26 o 
  -9   1   3        0.66        5.42      3.84 o 
  -7   1   3      831.70      845.82     21.10 o 
  -5   1   3      618.09      642.84     16.48 o 
  -3   1   3     8340.57     8098.32    230.67 o 
  -1   1   3    20662.38    22014.20   1214.76 o 
   1   1   3       13.92       93.88      3.99 o 
   3   1   3       26.47       34.75      3.78 o 
   5   1   3     2891.36     3087.86     45.64 o 
   7   1   3      390.43      354.18      9.68 o 
   9   1   3      118.45      115.50     10.63 o 
  11   1   3      243.29      218.06     18.92 o 
  13   1   3        6.16       -2.67     12.64 o 
 -14   2   3      167.06      140.48     18.49 o 
 -12   2   3       17.64       23.58     11.21 o 
 -10   2   3      330.28      315.74     17.81 o 
  -8   2   3      257.80      264.68      8.21 o 
  -6   2   3     3470.20     3924.88     98.62 o 
  -4   2   3     1521.99     1286.86     18.56 o 
  -2   2   3     5386.64     5252.19    297.92 o 
   0   2   3     5160.67     5713.63    283.21 o 
   2   2   3    44261.70    44541.05   1960.25 o 
   4   2   3       88.34      115.60     20.87 o 
   6   2   3      597.52      687.05     16.91 o 
   8   2   3      927.24     1013.92     29.80 o 
  10   2   3        1.82       11.97      7.99 o 
  12   2   3       95.86       94.88     16.42 o 
 -13   3   3      272.56      262.75     22.43 o 
 -11   3   3       13.26        7.79      8.20 o 
  -9   3   3     1529.96     1499.21     49.80 o 
  -7   3   3     1768.21     1723.61     41.78 o 
  -5   3   3     3381.27     3511.60     67.01 o 
  -3   3   3      447.83      560.08     12.56 o 
  -1   3   3     9624.13     9489.11    407.57 o 
   1   3   3    15463.18    15702.38    463.08 o 
   3   3   3      392.46      337.84     13.10 o 
   5   3   3       47.51       24.65      5.14 o 
   7   3   3     1623.80     1523.82     40.53 o 
   9   3   3     1501.88     1510.43     25.32 o 
  11   3   3        2.75        5.87      9.13 o 
  13   3   3       75.07       61.24     15.94 o 
 -12   4   3      255.18      256.87     17.18 o 
 -10   4   3       31.25       24.76      8.16 o 
  -8   4   3      271.05      262.85     11.28 o 
  -6   4   3     3246.55     3186.66     58.42 o 
  -4   4   3    19065.83    20319.77   1061.68 o 
  -2   4   3     1180.04     1069.36     52.46 o 
   0   4   3      438.32      340.85     10.04 o 
   2   4   3     9933.26     9994.71    159.62 o 
   4   4   3    25633.28    26581.83    622.87 o 
   6   4   3     1437.74     1351.11     29.06 o 
   8   4   3     1237.80     1185.42     22.26 o 
  10   4   3       13.92       14.70      7.77 o 
  12   4   3     1037.32     1047.39     30.84 o 
 -13   5   3      580.29      581.27     48.98 o 
 -11   5   3      856.70      835.30     27.30 o 
  -9   5   3     2491.09     2411.46     87.61 o 
  -7   5   3     3038.80     2973.56     85.09 o 
  -5   5   3     5768.38     5589.30    113.94 o 
  -3   5   3      535.31      518.70     21.93 o 
  -1   5   3      751.07      684.98     27.13 o 
   1   5   3    11197.28    10938.00    229.85 o 
   3   5   3     6601.96     6710.36     91.09 o 
   5   5   3     6600.77     6521.16    193.76 o 
   7   5   3       10.90       12.93      6.76 o 
   9   5   3     2659.53     2739.92     49.61 o 
  11   5   3      399.30      487.90     55.78 o 
 -12   6   3      383.74      386.65     21.53 o 
 -10   6   3     2469.37     2264.25     41.30 o 
  -8   6   3      514.46      502.68     37.35 o 
  -6   6   3     8351.90     8719.85    300.31 o 
  -4   6   3     5690.53     5313.55    151.54 o 
  -2   6   3     5208.75     4965.42    172.17 o 
   0   6   3    16890.18    17308.94    489.02 o 
   2   6   3     1440.59     1087.68     21.69 o 
   4   6   3     7671.88     7676.66    169.49 o 
   6   6   3      762.96      760.27     29.45 o 
   8   6   3    10009.58     9693.74    327.85 o 
  10   6   3      335.77      333.26     18.74 o 
  12   6   3      384.07      421.84     34.55 o 
 -11   7   3      408.55      386.36     25.55 o 
  -9   7   3      699.87      692.98     31.05 o 
  -7   7   3     3145.03     3119.78    152.88 o 
  -5   7   3     2164.48     2075.97     66.85 o 
  -3   7   3     3510.41     3494.17    123.07 o 
  -1   7   3     5733.02     5578.32    193.39 o 
   1   7   3     3041.92     2937.87     85.80 o 
   3   7   3     1628.75     1654.92     23.58 o 
   5   7   3     1931.63     1813.12     60.12 o 
   7   7   3     1207.95     1273.80     34.19 o 
   9   7   3     1482.69     1486.67     34.92 o 
  11   7   3      641.57      667.22     26.98 o 
 -10   8   3     1024.79      945.13     94.00 o 
  -8   8   3      144.56      168.83     27.82 o 
  -6   8   3     1078.85     1085.90     43.56 o 
  -4   8   3     2517.95     2429.24     51.16 o 
  -2   8   3     2497.83     2401.87     71.17 o 
   0   8   3     4074.05     4077.45    101.87 o 
   2   8   3      345.58      351.23     14.58 o 
   4   8   3     1843.99     1831.41     45.04 o 
   6   8   3      329.93      303.84     17.34 o 
   8   8   3     2104.24     2066.74     67.72 o 
  10   8   3      684.04      672.14     26.94 o 
  -9   9   3      204.32      197.69     21.38 o 
  -7   9   3       10.42       19.75     11.76 o 
  -5   9   3       28.45       25.90      8.92 o 
  -3   9   3     1585.67     1617.89     50.52 o 
  -1   9   3     9239.81     9199.70    229.55 o 
   1   9   3     1053.98     1087.08     29.43 o 
   3   9   3      415.52      452.46     29.33 o 
   5   9   3      188.58      247.12     19.74 o 
   7   9   3      335.92      345.74     19.70 o 
   9   9   3      157.17      166.83     16.91 o 
  -8  10   3      373.36      333.62     24.98 o 
  -6  10   3      737.74      708.98     63.90 o 
  -4  10   3      565.52      545.75     21.30 o 
  -2  10   3        6.33        7.09      7.57 o 
   0  10   3      139.13      125.05     11.54 o 
   2  10   3      460.25      476.49     18.90 o 
   4  10   3       79.06       93.51     15.21 o 
   6  10   3      135.05      153.35     18.64 o 
   8  10   3      147.41      155.24     20.02 o 
  -7  11   3      393.93      351.29     25.72 o 
  -5  11   3      165.72      158.31     18.33 o 
  -3  11   3      399.70      405.61     26.91 o 
  -1  11   3      809.23      757.83     54.39 o 
   1  11   3      225.21      272.96     17.39 o 
   3  11   3      256.43      256.30     21.38 o 
   5  11   3      905.20      927.32     77.41 o 
   7  11   3       11.34        4.07     13.64 o 
  -6  12   3       11.58       13.24     13.16 o 
  -4  12   3       14.94       14.28     12.80 o 
  -2  12   3      398.22      422.16     26.48 o 
   0  12   3       20.60       21.23     12.82 o 
   2  12   3        4.66        6.48     12.56 o 
   4  12   3        0.45       18.95     14.57 o 
  -3  13   3       22.89       38.84     15.10 o 
  -1  13   3       45.87       53.84     16.40 o 
   1  13   3       13.00        7.12     21.12 o 
   3  13   3        5.10       -0.89     13.81 o 
 -12   0   4      616.27      573.09     24.97 o 
 -10   0   4     1976.11     1873.00    113.65 o 
  -8   0   4     1353.24     1134.20     52.81 o 
  -6   0   4      431.88      575.85     43.00 o 
  -4   0   4      966.48      700.99     25.82 o 
  -2   0   4    51041.39    52295.54    156.85 o 
   0   0   4    56384.88    48847.44    235.34 o 
   2   0   4     1641.73     2222.91     80.14 o 
   4   0   4     5814.29     6614.15    206.40 o 
   6   0   4      722.07      600.17     13.19 o 
   8   0   4     4475.70     4703.42    213.71 o 
  10   0   4       36.15       46.17     16.56 o 
  12   0   4       94.74      148.48     27.14 o 
 -13   1   4       55.66       67.32     13.37 o 
 -11   1   4      535.04      544.07     14.61 o 
  -9   1   4     1988.70     1877.15     41.71 o 
  -7   1   4      356.67      254.01     12.29 o 
  -5   1   4     6129.92     5684.27    186.24 o 
  -3   1   4       25.24       46.91      3.34 o 
  -1   1   4    13700.04    14650.60    986.95 o 
   1   1   4      232.63      181.41      6.63 o 
   3   1   4     6175.99     6028.07    106.47 o 
   5   1   4     1654.97     1389.71     27.99 o 
   7   1   4     2672.99     2821.98     56.25 o 
   9   1   4     3463.82     3460.12     83.63 o 
  11   1   4      387.99      415.11     25.28 o 
  13   1   4       71.01       75.24     17.59 o 
 -14   2   4      550.82      491.59     28.18 o 
 -12   2   4      702.61      709.15     34.15 o 
 -10   2   4     1486.55     1477.63     31.38 o 
  -8   2   4     3300.32     3162.64     51.58 o 
  -6   2   4      384.91      264.79     23.95 o 
  -4   2   4     7057.61     6693.97    182.93 o 
  -2   2   4     2655.91     2628.29    157.43 o 
   0   2   4    37899.14    37287.32   2080.43 o 
   2   2   4      652.70      941.76     48.50 o 
   4   2   4     9056.82     8950.56    496.37 o 
   6   2   4     2531.18     2562.80     60.09 o 
   8   2   4     3827.51     3962.52     81.58 o 
  10   2   4      158.86      152.09     12.99 o 
  12   2   4      219.77      228.82     22.22 o 
 -13   3   4      444.98      439.50     25.86 o 
 -11   3   4     1258.71     1270.56     44.95 o 
  -9   3   4     3716.75     3701.33    164.36 o 
  -7   3   4     7714.21     7822.44    221.86 o 
  -5   3   4     5255.24     5117.59    250.03 o 
  -3   3   4      988.49      925.55     43.73 o 
  -1   3   4      959.85      770.27     29.15 o 
   1   3   4    13683.40    14154.09    593.69 o 
   3   3   4    26931.79    27097.04    633.23 o 
   5   3   4     1628.71     1575.16     67.73 o 
   7   3   4      850.52      859.79     17.87 o 
   9   3   4        6.32        0.72      6.01 o 
  11   3   4     2480.74     2543.28     51.24 o 
 -12   4   4      371.17      379.05     29.26 o 
 -10   4   4      256.20      223.67     14.53 o 
  -8   4   4     1365.58     1324.32     71.33 o 
  -6   4   4     1159.93     1105.62     51.64 o 
  -4   4   4    20700.94    21956.94   1164.25 o 
  -2   4   4       19.01       12.78      2.98 o 
   0   4   4     2597.58     2446.96     88.25 o 
   2   4   4    13393.13    14107.19    350.28 o 
   4   4   4    18990.88    18363.95    303.05 o 
   6   4   4     1145.66     1118.81     46.11 o 
   8   4   4       35.28       35.47      7.24 o 
  10   4   4     2088.93     2210.14     51.34 o 
  12   4   4      461.38      482.30     23.56 o 
 -13   5   4      443.16      440.90     23.40 o 
 -11   5   4       62.25       46.32     10.56 o 
  -9   5   4       11.09       14.23      8.23 o 
  -7   5   4     1065.51     1113.43     38.24 o 
  -5   5   4     5090.38     5505.90    244.96 o 
  -3   5   4    10013.53    10529.14    429.37 o 
  -1   5   4     2382.15     2479.63    105.55 o 
   1   5   4     3000.66     3205.50     99.28 o 
   3   5   4       77.99       67.46      5.61 o 
   5   5   4     4513.92     4340.77    163.94 o 
   7   5   4      229.98      251.75     14.43 o 
   9   5   4        1.49        5.09      7.22 o 
  11   5   4        2.00        5.12     10.19 o 
 -12   6   4       15.71       13.21     12.24 o 
 -10   6   4       15.21       21.41     12.22 o 
  -8   6   4      559.38      561.85     55.04 o 
  -6   6   4       48.12       54.91      8.29 o 
  -4   6   4      550.88      574.69     34.78 o 
  -2   6   4       82.76       78.19      6.05 o 
   0   6   4     1557.42     1844.95     82.43 o 
   2   6   4      620.78      654.06     16.75 o 
   4   6   4      463.68      499.93     16.76 o 
   6   6   4     1392.64     1387.94     34.16 o 
   8   6   4       46.15       64.09     11.20 o 
  10   6   4      372.69      357.90     19.65 o 
 -11   7   4       55.07       53.15     15.08 o 
  -9   7   4        0.13       -3.60     10.41 o 
  -7   7   4      835.30      860.67     37.02 o 
  -5   7   4      700.32      692.46     32.75 o 
  -3   7   4       31.55       55.34      9.95 o 
  -1   7   4      176.65      207.55      9.44 o 
   1   7   4      283.80      303.24     10.00 o 
   3   7   4     1180.04     1201.21     34.70 o 
   5   7   4        0.22       12.46      7.45 o 
   7   7   4       11.08       22.12      9.22 o 
   9   7   4       46.99       65.36     13.48 o 
  11   7   4       13.36       14.53     13.76 o 
 -10   8   4      310.74      276.29     37.29 o 
  -8   8   4      355.23      330.21     42.17 o 
  -6   8   4       13.00       15.95      7.75 o 
  -4   8   4     1221.35     1193.72     61.35 o 
  -2   8   4     3242.42     3196.26    150.67 o 
   0   8   4     2404.12     2382.53     93.93 o 
   2   8   4      333.33      344.42     14.59 o 
   4   8   4      939.84      914.17     24.25 o 
   6   8   4      337.08      313.16     19.43 o 
   8   8   4      642.71      635.76     26.13 o 
  10   8   4       63.16       57.51     12.94 o 
  -9   9   4      387.12      351.76     25.34 o 
  -7   9   4      306.49      275.72     21.41 o 
  -5   9   4     3461.50     3446.34    182.25 o 
  -3   9   4      518.08      511.90     18.76 o 
  -1   9   4      625.70      629.97     22.63 o 
   1   9   4      447.63      432.28     16.87 o 
   3   9   4      862.22      812.10     56.33 o 
   5   9   4     1031.65      997.58     50.51 o 
   7   9   4      215.37      211.46     17.14 o 
   9   9   4      297.05      271.03     19.67 o 
  -8  10   4      358.46      267.08     41.62 o 
  -6  10   4       36.69       29.50     12.45 o 
  -4  10   4     2710.24     2687.39    137.92 o 
  -2  10   4      275.46      262.16     23.14 o 
   0  10   4       78.63       69.21     10.37 o 
   2  10   4       51.38       44.81     12.44 o 
   4  10   4     1203.18     1142.64    103.61 o 
   6  10   4     1114.02     1053.68    105.25 o 
   8  10   4      271.84      283.88     20.18 o 
  -7  11   4      340.76      274.10     40.04 o 
  -5  11   4       13.61        6.85      9.41 o 
  -3  11   4      142.53      144.18     13.94 o 
  -1  11   4      697.48      739.96     29.94 o 
   1  11   4     1869.77     1839.50     45.95 o 
   3  11   4      179.32      250.68     21.12 o 
   5  11   4      441.69      459.22     28.10 o 
   7  11   4      185.68      228.05     23.34 o 
  -6  12   4       34.12       38.85     15.85 o 
  -4  12   4      737.10      723.95     35.93 o 
  -2  12   4      107.69       90.23     16.21 o 
   0  12   4      766.31      756.98     35.08 o 
   2  12   4      213.04      287.92     23.83 o 
   4  12   4      390.13      409.17     27.62 o 
  -3  13   4      693.39      776.74     35.91 o 
  -1  13   4        9.24        8.25     13.47 o 
   1  13   4      238.03      255.12     33.92 o 
 -13   1   5      192.95      170.15     17.61 o 
 -11   1   5      147.05      138.73      8.59 o 
  -9   1   5      448.52      446.48     15.32 o 
  -7   1   5     1884.18     1849.08     48.55 o 
  -5   1   5     2095.28     2280.21    102.82 o 
  -3   1   5     1784.51     1785.49     75.61 o 
  -1   1   5    74862.10    72266.19   2461.70 o 
   1   1   5      699.83      888.48     63.47 o 
   3   1   5      256.04      247.34      7.14 o 
   5   1   5     1701.69     1833.70     47.06 o 
   7   1   5      147.52      150.16      7.65 o 
   9   1   5      166.13      160.78     12.75 o 
  11   1   5      450.78      465.99     26.92 o 
 -14   2   5        0.75        2.67     11.77 o 
 -12   2   5       19.69       14.49      8.60 o 
 -10   2   5      108.95      115.48      9.30 o 
  -8   2   5      339.26      308.64     10.80 o 
  -6   2   5     1999.38     2060.84     57.48 o 
  -4   2   5     4179.61     4149.15    126.45 o 
  -2   2   5       78.74       87.42      7.11 o 
   0   2   5        9.31        7.53      2.07 o 
   2   2   5      703.98      684.18     35.41 o 
   4   2   5      125.87      167.19      6.68 o 
   6   2   5     1552.08     1560.46     35.63 o 
   8   2   5      118.22      105.25     10.67 o 
  10   2   5       19.84       15.55      8.76 o 
  12   2   5      235.90      212.42     22.11 o 
 -13   3   5      223.93      247.28     17.60 o 
 -11   3   5       24.97       14.00      8.34 o 
  -9   3   5       98.96      101.47      8.68 o 
  -7   3   5      988.77      961.20     25.28 o 
  -5   3   5      140.55      103.85      9.35 o 
  -3   3   5     3498.44     3484.20    207.05 o 
  -1   3   5     5355.03     5798.58    318.24 o 
   1   3   5      305.40      445.49     22.05 o 
   3   3   5     1688.85     1589.39     57.12 o 
   5   3   5     6699.14     6804.20    260.02 o 
   7   3   5      239.13      261.91     11.42 o 
   9   3   5      331.91      311.32     28.95 o 
  11   3   5      845.64      884.63     27.99 o 
 -12   4   5     1855.54     1739.75     91.83 o 
 -10   4   5      523.14      501.39     19.83 o 
  -8   4   5     4149.51     4460.28    213.84 o 
  -6   4   5      846.29      822.40     55.31 o 
  -4   4   5     3179.98     3183.33    184.36 o 
  -2   4   5     4290.93     4070.75    178.89 o 
   0   4   5     5999.70     5716.37    248.08 o 
   2   4   5    57847.90    61236.14   1707.74 o 
   4   4   5     1903.42     2134.41     57.80 o 
   6   4   5     1143.36     1191.33     33.46 o 
   8   4   5      810.43      796.38     25.07 o 
  10   4   5     3845.42     4017.54    140.47 o 
  12   4   5      142.81      205.30     17.87 o 
 -13   5   5      743.36      712.31     35.64 o 
 -11   5   5      516.84      557.23     99.94 o 
  -9   5   5      726.92      787.78     26.54 o 
  -7   5   5     5767.41     5867.58    182.14 o 
  -5   5   5     9984.21    10290.83    559.72 o 
  -3   5   5     5582.21     5101.95    211.14 o 
  -1   5   5     1500.92     1433.32     67.24 o 
   1   5   5    10791.65    10576.84    383.92 o 
   3   5   5    13389.16    13233.02    386.29 o 
   5   5   5     3254.51     3153.44    137.56 o 
   7   5   5      576.83      620.52     25.57 o 
   9   5   5      525.15      621.16     21.67 o 
  11   5   5      889.23      928.94     42.53 o 
 -12   6   5      212.77      202.60     24.03 o 
 -10   6   5     2059.86     2195.46     70.94 o 
  -8   6   5     4990.27     4974.65    205.74 o 
  -6   6   5     1954.30     1802.47     73.66 o 
  -4   6   5      238.90      191.71      9.22 o 
  -2   6   5    11543.97    11740.05    592.86 o 
   0   6   5     1837.26     1518.30     40.14 o 
   2   6   5     3220.00     2881.12     93.54 o 
   4   6   5     1994.70     1942.76     61.24 o 
   6   6   5    10152.33     9954.50    542.07 o 
   8   6   5     1518.04     1475.26     69.21 o 
  10   6   5      761.22      888.43     30.84 o 
 -11   7   5     1435.10     1433.17     62.57 o 
  -9   7   5     1435.19     1396.51    110.35 o 
  -7   7   5     2730.81     2695.91    166.20 o 
  -5   7   5     2061.13     2098.68     86.00 o 
  -3   7   5     9932.12     9837.18    517.28 o 
  -1   7   5     4159.67     4099.08    185.51 o 
   1   7   5     4019.36     3901.39    116.51 o 
   3   7   5     2121.98     2008.65     44.82 o 
   5   7   5     1449.12     1445.56     51.25 o 
   7   7   5     5003.73     4912.83    253.29 o 
   9   7   5      670.18      673.42     21.75 o 
 -10   8   5     1067.08     1074.61    115.61 o 
  -8   8   5      404.11      402.98     33.55 o 
  -6   8   5      526.25      557.23     21.58 o 
  -4   8   5     1235.17     1211.85     42.34 o 
  -2   8   5     5239.07     5276.84    207.70 o 
   0   8   5     1945.94     1858.92     75.48 o 
   2   8   5      600.72      592.91     22.55 o 
   4   8   5      415.64      416.08     17.86 o 
   6   8   5      962.41     1006.76     36.59 o 
   8   8   5     1600.76     1537.79     73.36 o 
  10   8   5      327.16      296.72     20.75 o 
  -9   9   5      168.39      187.80     20.58 o 
  -7   9   5      107.71       62.94     13.92 o 
  -5   9   5      845.48      859.33     45.48 o 
  -3   9   5      637.35      634.34     29.19 o 
  -1   9   5     5789.52     5916.84    259.91 o 
   1   9   5      132.56      136.39     11.57 o 
   3   9   5      493.75      501.21     61.29 o 
   5   9   5       22.35        5.94      8.79 o 
   7   9   5      845.58      844.03     34.98 o 
   9   9   5      109.92      110.90     15.59 o 
  -8  10   5       62.99       68.82     15.85 o 
  -6  10   5        8.49       17.73      9.74 o 
  -4  10   5      167.41      169.27     13.94 o 
  -2  10   5      517.16      519.43     17.59 o 
   0  10   5       80.49       99.55     11.37 o 
   2  10   5      493.10      513.48     25.57 o 
   4  10   5       84.85      105.30     16.93 o 
   6  10   5       48.09       62.06     12.62 o 
   8  10   5        1.47       -3.59     10.55 o 
  -7  11   5        1.93       -3.40     12.32 o 
  -5  11   5       85.36       90.81     12.96 o 
  -3  11   5      428.13      420.03     36.76 o 
  -1  11   5      104.16      128.49     13.47 o 
   1  11   5       36.50       54.19     13.84 o 
   3  11   5      270.64      289.11     24.13 o 
   5  11   5        2.07       14.00     13.13 o 
  -6  12   5      455.70      473.01     41.15 o 
  -4  12   5      245.22      235.61     17.86 o 
  -2  12   5      562.73      543.06     28.94 o 
   0  12   5       50.68       44.44     14.15 o 
   2  12   5      100.28       92.29     16.70 o 
   4  12   5      359.02      343.06     35.94 o 
  -3  13   5        0.17       -0.54     14.14 o 
  -1  13   5        4.55        5.12     13.69 o 
   1  13   5       34.87       30.39     23.23 o 
 -12   0   6      567.57      556.45     58.10 o 
 -10   0   6     3147.69     3020.06    184.44 o 
  -8   0   6       94.22      100.91      8.78 o 
  -6   0   6     5200.56     4989.06    563.77 o 
  -4   0   6     4726.89     4901.26     61.93 o 
  -2   0   6   141142.31   125441.56   3293.13 o 
   0   0   6     3649.12     4167.94     44.80 o 
   2   0   6    10441.03    10698.92    553.60 o 
   4   0   6       26.72       68.88      5.20 o 
   6   0   6     6023.71     6174.12    420.15 o 
   8   0   6     4357.25     4300.36    242.49 o 
  10   0   6      277.64      332.30     33.16 o 
  12   0   6        7.00        3.33     18.30 o 
 -13   1   6      665.03      623.48     28.12 o 
 -11   1   6     2905.89     2814.95    122.47 o 
  -9   1   6     1543.90     1444.02     35.07 o 
  -7   1   6      393.94      360.68     14.10 o 
  -5   1   6     4539.36     4161.19    265.41 o 
  -3   1   6     5619.22     5452.67    205.06 o 
  -1   1   6    12652.39    13726.17    746.33 o 
   1   1   6     2683.88     3128.78     77.64 o 
   3   1   6     1055.37      970.52     26.08 o 
   5   1   6     7550.21     7652.19    170.02 o 
   7   1   6     5215.45     5363.16    168.28 o 
   9   1   6      923.29      950.68     44.81 o 
  11   1   6        4.93        0.23     11.56 o 
 -14   2   6      325.92      339.48     23.65 o 
 -12   2   6       97.19      101.93     12.17 o 
 -10   2   6     2742.93     2750.01    142.45 o 
  -8   2   6     1385.85     1263.15     34.62 o 
  -6   2   6     8816.57     8699.87    402.76 o 
  -4   2   6     1001.60      866.10     62.23 o 
  -2   2   6     2920.19     2669.97    182.15 o 
   0   2   6     5806.00     5966.14    284.10 o 
   2   2   6     8830.34     9360.32    428.13 o 
   4   2   6    10976.11    11646.39    454.92 o 
   6   2   6      144.09      126.16      7.98 o 
   8   2   6     1214.44     1229.25     46.40 o 
  10   2   6      930.63      989.89     60.61 o 
  12   2   6     1065.20     1107.34     41.17 o 
 -13   3   6      536.99      551.02     37.40 o 
 -11   3   6      641.86      662.47     24.14 o 
  -9   3   6      431.15      430.43     23.16 o 
  -7   3   6     3390.73     3310.26    112.40 o 
  -5   3   6     1338.78     1129.04    130.98 o 
  -3   3   6     7607.91     7683.49    497.56 o 
  -1   3   6     7740.64     7414.65    421.10 o 
   1   3   6    10124.31    10588.23    535.70 o 
   3   3   6     2623.05     2318.16     95.71 o 
   5   3   6     1049.47      943.96     29.15 o 
   7   3   6     2235.45     2167.61     73.89 o 
   9   3   6     1542.54     1703.82     68.74 o 
  11   3   6      494.73      561.19     24.07 o 
 -12   4   6       19.51        7.28     12.57 o 
 -10   4   6      150.83      167.99     16.51 o 
  -8   4   6     1204.75     1237.76     64.64 o 
  -6   4   6    10246.62    10816.05    729.09 o 
  -4   4   6     1041.36     1318.69     84.24 o 
  -2   4   6       13.44       66.53     21.97 o 
   0   4   6     3581.80     3902.07    182.77 o 
   2   4   6     6009.37     6062.45    244.64 o 
   4   4   6       40.58       38.16      6.58 o 
   6   4   6      110.98      106.80      9.80 o 
   8   4   6      499.72      559.83     27.09 o 
  10   4   6      229.81      250.41     17.49 o 
  12   4   6      220.24      238.76     19.19 o 
 -13   5   6       34.42       11.44     13.38 o 
 -11   5   6      238.36      213.08     19.97 o 
  -9   5   6      344.17      375.59     24.50 o 
  -7   5   6     1559.36     1672.81     46.28 o 
  -5   5   6     4118.29     4390.75    246.47 o 
  -3   5   6      426.26      487.41     20.94 o 
  -1   5   6        3.52       13.61      4.02 o 
   1   5   6     7212.47     7429.70    324.26 o 
   3   5   6     4794.11     4958.11    196.23 o 
   5   5   6     1328.99     1250.26     44.79 o 
   7   5   6     1849.21     1800.15     88.93 o 
   9   5   6      206.64      225.29     14.04 o 
  11   5   6      105.12      143.92     16.40 o 
 -12   6   6      249.07      212.20     20.94 o 
 -10   6   6        0.95        4.63     11.25 o 
  -8   6   6      185.51      202.04     17.65 o 
  -6   6   6      280.82      297.66     14.99 o 
  -4   6   6      264.52      266.87     10.62 o 
  -2   6   6      233.84      258.38     18.10 o 
   0   6   6      668.18      680.43     28.21 o 
   2   6   6      282.87      333.33     10.71 o 
   4   6   6       34.04       30.03      7.25 o 
   6   6   6     1647.73     1562.82     66.88 o 
   8   6   6        3.64       10.04      9.06 o 
  10   6   6       29.81       28.40     11.33 o 
 -11   7   6       11.90       -0.95     11.95 o 
  -9   7   6       35.08       21.99     13.68 o 
  -7   7   6        6.98       10.45      7.90 o 
  -5   7   6      206.57      213.81     11.01 o 
  -3   7   6      286.67      290.59     22.16 o 
  -1   7   6       57.22       55.04      6.57 o 
   1   7   6      232.59      223.71     11.93 o 
   3   7   6      146.34      134.69     10.67 o 
   5   7   6      578.69      609.35     27.66 o 
   7   7   6       73.00       76.12     11.79 o 
   9   7   6       19.64       31.17      9.59 o 
 -10   8   6       93.11       68.25     17.72 o 
  -8   8   6       68.68       62.65     13.49 o 
  -6   8   6      741.03      704.64     36.97 o 
  -4   8   6        6.02       16.47      6.86 o 
  -2   8   6     1212.77     1294.68     60.92 o 
   0   8   6      436.34      426.42     16.23 o 
   2   8   6      420.96      415.77     17.29 o 
   4   8   6       67.36       51.90      9.59 o 
   6   8   6      220.05      203.95     19.90 o 
   8   8   6      253.34      244.93     18.01 o 
  -9   9   6      344.70      330.23     24.99 o 
  -7   9   6      246.31      236.27     16.91 o 
  -5   9   6     1263.47     1261.06     87.23 o 
  -3   9   6      255.13      232.33     17.10 o 
  -1   9   6      871.46      897.01     29.71 o 
   1   9   6      101.01      114.96     11.28 o 
   3   9   6      960.27      831.80     38.93 o 
   5   9   6      429.27      423.47     24.78 o 
   7   9   6      593.36      616.65     25.28 o 
   9   9   6      232.01      264.96     20.20 o 
  -8  10   6      979.02      967.09     54.46 o 
  -6  10   6     1072.62     1009.82     83.21 o 
  -4  10   6      126.50      131.28     13.28 o 
  -2  10   6      115.17      117.60     12.16 o 
   0  10   6      443.62      456.44     19.26 o 
   2  10   6      983.29      964.20     80.80 o 
   4  10   6      743.41      721.25     68.24 o 
   6  10   6      239.04      220.52     18.03 o 
  -7  11   6       42.45       28.50     14.26 o 
  -5  11   6      158.65      168.91     15.68 o 
  -3  11   6     2223.85     2214.99    134.92 o 
  -1  11   6      660.27      717.63     24.50 o 
   1  11   6      167.66      199.26     19.29 o 
   3  11   6      215.57      258.92     37.17 o 
   5  11   6      239.13      221.53     22.64 o 
  -6  12   6      741.06      717.20     53.35 o 
  -4  12   6       15.80       24.93     14.13 o 
  -2  12   6     1067.17     1046.63     62.45 o 
   0  12   6      189.42      224.18     21.25 o 
   2  12   6      809.49      839.07     92.00 o 
   4  12   6      218.76      246.27     24.35 o 
  -3  13   6       36.55       57.42     17.21 o 
  -1  13   6       42.52       47.50     23.68 o 
   1  13   6     1198.95     1335.12    103.03 o 
 -13   1   7      425.24      413.93     60.80 o 
 -11   1   7      141.28      149.56     15.94 o 
  -9   1   7     1540.35     1491.36     58.53 o 
  -7   1   7     2016.86     2091.73    127.80 o 
  -5   1   7     1545.03     1631.14     96.78 o 
  -3   1   7      373.58      475.40     12.15 o 
  -1   1   7      879.60     1066.13     61.25 o 
   1   1   7       95.85       94.29      4.70 o 
   3   1   7       74.42       82.73     13.43 o 
   5   1   7     3925.96     4124.29     98.99 o 
   7   1   7     1069.14     1130.17     95.96 o 
   9   1   7      164.32      167.41     13.19 o 
  11   1   7      344.78      343.85     25.77 o 
 -14   2   7      256.65      264.14     32.26 o 
 -12   2   7       15.93       25.52     10.02 o 
 -10   2   7     1583.59     1589.58    101.21 o 
  -8   2   7      378.36      385.43     27.20 o 
  -6   2   7      930.17      981.84     42.70 o 
  -4   2   7      772.84      726.27     52.31 o 
  -2   2   7     3541.51     4266.74    524.05 o 
   0   2   7     6562.01     6864.68    491.43 o 
   2   2   7      822.08      768.22     47.39 o 
   4   2   7    11970.56    13215.16    653.90 o 
   6   2   7     1345.39     1328.03     48.57 o 
   8   2   7      350.40      374.23     17.27 o 
  10   2   7       71.98       93.31     12.71 o 
  12   2   7      427.15      427.67     30.13 o 
 -13   3   7      135.89      140.96     18.38 o 
 -11   3   7     1069.79     1038.13     97.95 o 
  -9   3   7     3673.93     3538.01    227.52 o 
  -7   3   7       99.57       43.51      7.92 o 
  -5   3   7     5725.29     5512.14    577.48 o 
  -3   3   7     1469.45     1436.34    123.70 o 
  -1   3   7    10106.39    10423.09    500.12 o 
   1   3   7     3690.66     3911.69    203.41 o 
   3   3   7     2285.07     2457.18     96.65 o 
   5   3   7     1307.46     1251.60     23.24 o 
   7   3   7      281.53      303.39     12.77 o 
   9   3   7     1247.04     1285.96     52.07 o 
  11   3   7      206.61      202.52     17.15 o 
 -12   4   7       74.19       36.25     13.02 o 
 -10   4   7      192.34      194.33     25.92 o 
  -8   4   7     1812.63     1679.81     63.80 o 
  -6   4   7     7135.96     7409.17    609.73 o 
  -4   4   7    14214.80    14330.94   1055.31 o 
  -2   4   7       89.32       61.42      5.17 o 
   0   4   7    17573.25    18758.46    871.24 o 
   2   4   7     1069.55     1065.25     50.38 o 
   4   4   7     7909.62     7712.60    321.33 o 
   6   4   7      434.07      382.73     24.17 o 
   8   4   7      770.76      833.55     28.23 o 
  10   4   7      245.77      265.76     18.42 o 
 -13   5   7       11.68       17.91     13.16 o 
 -11   5   7      400.75      397.86     33.42 o 
  -9   5   7     1245.69     1260.76     64.41 o 
  -7   5   7     1181.45     1107.15     83.77 o 
  -5   5   7      887.46      781.95     58.18 o 
  -3   5   7       20.39       15.34      4.52 o 
  -1   5   7     9318.75     9129.08    419.34 o 
   1   5   7     4400.92     4413.80    221.39 o 
   3   5   7     1659.69     1495.41     49.75 o 
   5   5   7      288.68      262.84     14.29 o 
   7   5   7     1455.48     1496.88     60.99 o 
   9   5   7     1498.42     1538.24     43.85 o 
  11   5   7      477.20      534.31     36.42 o 
 -12   6   7      506.04      440.24     39.18 o 
 -10   6   7     2932.88     2606.87    352.18 o 
  -8   6   7      699.02      722.96     38.79 o 
  -6   6   7     2139.21     2051.14    107.54 o 
  -4   6   7     3144.12     2999.38    159.96 o 
  -2   6   7       13.41       15.44      4.54 o 
   0   6   7     2932.88     2835.26    131.15 o 
   2   6   7     1680.00     1562.52     61.10 o 
   4   6   7     4972.95     4885.38    224.75 o 
   6   6   7       23.62       37.30      9.03 o 
   8   6   7      969.49      980.83     53.40 o 
  10   6   7      312.79      338.10     21.20 o 
 -11   7   7      500.01      491.35     34.09 o 
  -9   7   7      388.41      398.93     42.48 o 
  -7   7   7      553.22      555.91     39.11 o 
  -5   7   7     1079.45      983.08     40.41 o 
  -3   7   7     3425.16     3403.18    196.70 o 
  -1   7   7     1167.95     1082.60     56.15 o 
   1   7   7      682.60      634.05     27.77 o 
   3   7   7     1319.82     1305.16     53.37 o 
   5   7   7     3874.77     3612.73    215.56 o 
   7   7   7      582.68      633.89     28.65 o 
   9   7   7      288.60      379.67     21.38 o 
 -10   8   7      405.28      359.82     33.47 o 
  -8   8   7      179.97      231.15     19.76 o 
  -6   8   7      962.78      925.73     41.51 o 
  -4   8   7     1642.89     1628.73     82.28 o 
  -2   8   7     1678.26     1695.92    107.33 o 
   0   8   7     1247.27     1264.49     84.52 o 
   2   8   7      147.49      146.14     11.62 o 
   4   8   7     1214.03     1330.38     59.36 o 
   6   8   7     1146.12     1124.59     77.25 o 
   8   8   7     1293.42     1238.46    105.70 o 
  -9   9   7      205.28      211.55     46.58 o 
  -7   9   7      293.88      307.50     25.34 o 
  -5   9   7      372.55      361.70     39.31 o 
  -3   9   7     4502.39     4616.26    240.27 o 
  -1   9   7     3511.26     3692.30    182.81 o 
   1   9   7     1337.07     1358.63    153.37 o 
   3   9   7        4.89        7.24      8.03 o 
   5   9   7      317.81      388.17     23.04 o 
   7   9   7      125.27      138.64     16.38 o 
  -8  10   7      212.20      268.03     61.17 o 
  -6  10   7       43.20       30.35     10.40 o 
  -4  10   7      854.04      805.97     40.05 o 
  -2  10   7      579.94      543.84     31.12 o 
   0  10   7      377.97      421.11     19.16 o 
   2  10   7      103.23      115.20     16.17 o 
   4  10   7      495.32      504.67     27.36 o 
   6  10   7      544.94      512.85     24.37 o 
  -7  11   7      784.56      825.89    118.95 o 
  -5  11   7      235.40      219.85     20.03 o 
  -3  11   7      122.12      142.79     17.94 o 
  -1  11   7       62.88       47.52     11.53 o 
   1  11   7      679.80      721.58     32.40 o 
   3  11   7      294.10      299.98     25.29 o 
   5  11   7      105.59      104.43     18.80 o 
  -6  12   7       39.46       27.49     15.68 o 
  -4  12   7      169.02      162.71     20.65 o 
  -2  12   7        4.36       12.04     13.45 o 
   0  12   7      499.19      481.64     28.70 o 
   2  12   7        8.08       12.71     14.07 o 
   4  12   7        6.90       15.52     15.02 o 
  -1  13   7      330.77      346.53     40.26 o 
 -14   0   8      222.48      179.37     26.89 o 
 -12   0   8     3105.53     3114.12    341.75 o 
 -10   0   8      274.80      300.96     47.98 o 
  -8   0   8     1672.91     1466.25    139.88 o 
  -6   0   8     2059.20     2163.40     50.85 o 
  -4   0   8    16079.59    17632.05    129.26 o 
  -2   0   8    48530.13    51382.91    148.16 o 
   0   0   8     6089.79     6664.66     65.27 o 
   2   0   8     5763.89     5591.26    133.83 o 
   4   0   8     3772.12     3450.52    114.93 o 
   6   0   8    16286.04    17315.27   1297.93 o 
   8   0   8      771.62      764.92     42.38 o 
  10   0   8        8.93       13.22     16.74 o 
  12   0   8      587.06      609.61     47.07 o 
 -13   1   8      703.95      692.74     87.55 o 
 -11   1   8     3023.07     3108.94    158.09 o 
  -9   1   8     3060.72     3035.27    174.97 o 
  -7   1   8     7690.29     7592.81    524.51 o 
  -5   1   8     1869.69     1690.09    118.75 o 
  -3   1   8    25136.06    26860.53    833.46 o 
  -1   1   8     5896.46     6269.63    224.27 o 
   1   1   8    20996.09    22166.61    609.17 o 
   3   1   8     6923.64     7169.59    210.64 o 
   5   1   8     2922.39     2716.33     94.01 o 
   7   1   8     4722.03     4816.54    195.30 o 
   9   1   8      835.34      795.92     31.86 o 
  11   1   8     1177.98     1202.85     43.68 o 
 -14   2   8      105.06      120.97     18.55 o 
 -12   2   8     2723.32     2793.35    206.89 o 
 -10   2   8        8.51       14.39      7.71 o 
  -8   2   8     3683.48     3680.98    243.05 o 
  -6   2   8      839.16      823.24     40.01 o 
  -4   2   8    20516.44    21356.74   1764.26 o 
  -2   2   8      665.79      536.28     47.28 o 
   0   2   8     5489.06     5488.26    269.17 o 
   2   2   8     6240.53     6768.17    297.05 o 
   4   2   8     1049.88      892.02     32.14 o 
   6   2   8     2432.57     2486.43     65.17 o 
   8   2   8     1095.74     1128.92     56.95 o 
  10   2   8     1814.96     1835.28     48.56 o 
 -13   3   8        5.37        8.03     12.78 o 
 -11   3   8       56.58       64.26     10.83 o 
  -9   3   8     1611.74     1519.70    106.65 o 
  -7   3   8     2084.88     2025.02    100.77 o 
  -5   3   8       10.93       11.05      5.25 o 
  -3   3   8      446.50      694.21     57.63 o 
  -1   3   8      573.74      483.77     26.05 o 
   1   3   8      887.72      781.73     66.47 o 
   3   3   8     1090.99     1104.71     53.18 o 
   5   3   8      543.30      551.10     20.05 o 
   7   3   8     1338.10     1447.69     73.55 o 
   9   3   8      310.49      356.33     19.44 o 
  11   3   8      348.97      344.31     26.01 o 
 -12   4   8       94.12       62.24     14.84 o 
 -10   4   8      411.69      411.20     36.31 o 
  -8   4   8     1484.53     1570.95     77.00 o 
  -6   4   8       55.65       46.52      7.44 o 
  -4   4   8      453.28      464.78     28.76 o 
  -2   4   8      492.32      443.61     31.18 o 
   0   4   8      353.14      339.56     27.14 o 
   2   4   8      854.67      958.50     57.55 o 
   4   4   8      211.82      202.01     12.60 o 
   6   4   8      194.90      195.30     13.17 o 
   8   4   8       54.02       62.60     11.17 o 
  10   4   8      241.46      255.64     18.00 o 
 -13   5   8      266.89      252.55     24.71 o 
 -11   5   8      273.63      225.64     35.99 o 
  -9   5   8        4.95       -0.82      6.49 o 
  -7   5   8      546.02      541.77     49.15 o 
  -5   5   8     1971.06     2083.60    150.48 o 
  -3   5   8      279.77      342.35     14.51 o 
  -1   5   8       91.85      101.16     11.28 o 
   1   5   8     1458.97     1773.19     82.30 o 
   3   5   8       12.63       15.94      6.18 o 
   5   5   8       66.71       61.81      8.70 o 
   7   5   8      782.71      772.56     23.58 o 
   9   5   8       26.74       40.09     11.40 o 
 -12   6   8       15.09        4.33     12.25 o 
 -10   6   8      449.61      360.01     50.11 o 
  -8   6   8       23.56       22.36      7.44 o 
  -6   6   8        6.04        5.54      5.29 o 
  -4   6   8       15.62       15.19      5.27 o 
  -2   6   8      788.71      806.74     65.34 o 
   0   6   8       11.11        5.21      3.60 o 
   2   6   8       60.04       52.49      7.79 o 
   4   6   8     1688.02     1724.84    107.41 o 
   6   6   8      142.30      143.00     14.21 o 
   8   6   8       19.01       18.79      9.88 o 
  10   6   8       26.51       15.41     11.89 o 
 -11   7   8        9.50       17.93     12.89 o 
  -9   7   8        0.19       -1.41      7.56 o 
  -7   7   8        6.56        2.04      7.53 o 
  -5   7   8      471.68      466.29     23.70 o 
  -3   7   8      191.09      198.82     15.62 o 
  -1   7   8      213.65      218.97     12.35 o 
   1   7   8      967.86     1054.40     66.29 o 
   3   7   8      171.53      159.22     18.74 o 
   5   7   8      386.37      399.43     39.49 o 
   7   7   8      128.59      116.54     13.51 o 
   9   7   8      346.75      338.72     29.27 o 
 -10   8   8        0.62       -6.64     12.11 o 
  -8   8   8       22.23       14.16      9.17 o 
  -6   8   8        0.98       -1.77      7.64 o 
  -4   8   8      649.78      646.80     42.23 o 
  -2   8   8      648.86      696.18     43.34 o 
   0   8   8      121.34      131.83     16.26 o 
   2   8   8      273.01      279.21     26.77 o 
   4   8   8      254.87      284.27     16.55 o 
   6   8   8       34.92       33.12     10.89 o 
   8   8   8      330.06      261.07     24.01 o 
  -9   9   8       63.52       75.26     17.67 o 
  -7   9   8      275.79      269.19     24.87 o 
  -5   9   8      294.05      298.51     24.05 o 
  -3   9   8       46.50       51.35      8.95 o 
  -1   9   8       65.35       71.39     10.74 o 
   1   9   8      424.30      351.52     22.93 o 
   3   9   8        4.62        2.42      7.73 o 
   5   9   8      275.59      279.87     18.42 o 
   7   9   8      199.21      186.55     16.99 o 
  -8  10   8      366.45      345.93     79.25 o 
  -6  10   8        9.32       13.58     10.11 o 
  -4  10   8     1907.64     1852.06    136.41 o 
  -2  10   8       41.61       30.42     10.27 o 
   0  10   8      327.53      325.40     22.77 o 
   2  10   8        8.34       18.96     12.27 o 
   4  10   8     1312.80     1211.58     81.10 o 
   6  10   8      349.69      329.33     29.50 o 
  -7  11   8      508.45      493.63     74.57 o 
  -5  11   8     1732.72     1624.63    113.67 o 
  -3  11   8      519.95      571.02     30.31 o 
  -1  11   8      558.30      564.72     75.33 o 
   1  11   8      705.35      731.95     72.55 o 
   3  11   8      615.25      586.22     31.49 o 
   5  11   8      148.60      151.59     21.16 o 
  -4  12   8      421.49      455.90     28.86 o 
  -2  12   8      287.74      303.83     24.59 o 
   0  12   8      444.81      478.79     57.54 o 
   2  12   8      449.79      460.70     52.95 o 
 -13   1   9       80.37       93.18     13.46 o 
 -11   1   9       94.86      113.83     12.12 o 
  -9   1   9     2092.96     2118.47    157.86 o 
  -7   1   9      162.44      187.24     19.03 o 
  -5   1   9     2194.13     2212.14     60.19 o 
  -3   1   9     2643.97     3559.28    610.19 o 
  -1   1   9     3998.32     4534.98    239.98 o 
   1   1   9      555.87      552.29     15.12 o 
   3   1   9    11594.53    12899.66    483.96 o 
   5   1   9     2375.05     2466.72     69.34 o 
   7   1   9       21.61       44.58     16.96 o 
   9   1   9       73.32       68.29     14.34 o 
  11   1   9      115.61      125.62     19.50 o 
 -14   2   9      332.50      336.76     55.60 o 
 -12   2   9     2063.07     2044.34    154.15 o 
 -10   2   9      615.19      608.44     72.55 o 
  -8   2   9       67.48       67.64      8.82 o 
  -6   2   9     1358.53     1100.53     53.43 o 
  -4   2   9    11800.08    12970.04    320.73 o 
  -2   2   9     3412.12     3630.32    299.84 o 
   0   2   9       83.42       82.28     14.95 o 
   2   2   9     4414.16     4951.85    222.79 o 
   4   2   9      829.64      777.66     33.44 o 
   6   2   9     2625.79     2578.41    113.90 o 
   8   2   9        3.92       11.68      8.36 o 
  10   2   9      487.63      493.25     29.17 o 
 -13   3   9      587.48      504.97     53.39 o 
 -11   3   9        6.20       12.23      8.82 o 
  -9   3   9     1013.50     1053.90     74.49 o 
  -7   3   9     4943.37     4995.93    250.46 o 
  -5   3   9     7860.07     8128.80    696.74 o 
  -3   3   9      944.20      882.48     92.32 o 
  -1   3   9      862.34      885.50     43.68 o 
   1   3   9     6936.10     7538.09    448.99 o 
   3   3   9     5019.88     5099.67    224.83 o 
   5   3   9     3589.68     3473.69    171.47 o 
   7   3   9      180.14      187.40     13.75 o 
   9   3   9     1088.42     1145.27     40.48 o 
  11   3   9      301.45      313.63     25.93 o 
 -12   4   9       62.23       46.70     13.88 o 
 -10   4   9     1026.02      929.27     73.50 o 
  -8   4   9     1428.57     1437.00     79.11 o 
  -6   4   9     5033.89     5241.19    360.70 o 
  -4   4   9     2272.78     2208.97    412.24 o 
  -2   4   9     4344.35     4338.32    149.20 o 
   0   4   9     8400.82     8901.33    449.14 o 
   2   4   9     2850.67     3199.74    158.53 o 
   4   4   9     1822.25     1731.35     60.45 o 
   6   4   9       36.29       44.34      8.62 o 
   8   4   9      619.70      659.15     37.96 o 
  10   4   9      520.60      527.45     24.13 o 
 -13   5   9      201.43      204.64     21.36 o 
 -11   5   9       45.04       61.93     14.98 o 
  -9   5   9     1707.26     1672.53     85.99 o 
  -7   5   9     3319.95     3204.90    264.50 o 
  -5   5   9      608.04      575.30     51.68 o 
  -3   5   9      535.75      540.49     28.98 o 
  -1   5   9      196.92      174.63      8.25 o 
   1   5   9     2907.31     3092.58    171.35 o 
   3   5   9      853.35      858.46     38.32 o 
   5   5   9      725.30      714.99     38.57 o 
   7   5   9      538.38      566.08     29.02 o 
   9   5   9      426.47      485.84     23.84 o 
 -12   6   9      636.80      526.04     51.07 o 
 -10   6   9      420.41      503.67     33.07 o 
  -8   6   9      624.43      640.10     43.59 o 
  -6   6   9      232.06      193.46     11.12 o 
  -4   6   9       69.61       51.32      6.62 o 
  -2   6   9     6699.37     6664.63    471.16 o 
   0   6   9      384.29      304.68     11.00 o 
   2   6   9     1714.65     1650.26    103.74 o 
   4   6   9       15.04       19.28      7.99 o 
   6   6   9     4891.25     4730.95    304.73 o 
   8   6   9      403.52      420.74     21.15 o 
  10   6   9      292.75      327.60     21.86 o 
 -11   7   9      568.64      518.29    104.39 o 
  -9   7   9      354.02      381.15     19.96 o 
  -7   7   9      478.88      515.92     19.69 o 
  -5   7   9      998.28      993.23     50.32 o 
  -3   7   9       74.23       67.01      7.51 o 
  -1   7   9     1612.20     1586.82    100.55 o 
   1   7   9     1201.50     1117.00     60.40 o 
   3   7   9     2454.84     2414.26    110.26 o 
   5   7   9        8.77       24.68      9.40 o 
   7   7   9      372.06      416.46     36.45 o 
   9   7   9      186.03      213.53     30.78 o 
 -10   8   9      229.20      245.43     27.00 o 
  -8   8   9      610.63      579.21     67.16 o 
  -6   8   9      117.34      127.18     10.47 o 
  -4   8   9      632.94      594.23     37.90 o 
  -2   8   9     5653.70     5733.61    393.84 o 
   0   8   9       62.08       55.23      9.58 o 
   2   8   9     1029.21     1072.22     48.64 o 
   4   8   9      218.89      265.39     22.01 o 
   6   8   9     2237.21     2142.15    116.23 o 
   8   8   9       82.11      121.03     15.49 o 
  -9   9   9        7.56       -6.82     11.66 o 
  -7   9   9      108.60      118.93     19.87 o 
  -5   9   9     1426.21     1381.11     88.40 o 
  -3   9   9     6558.45     6707.09    591.59 o 
  -1   9   9     2126.74     2231.36    146.48 o 
   1   9   9       46.07       53.37     12.63 o 
   3   9   9      431.24      408.85     25.63 o 
   5   9   9      493.86      476.58     22.50 o 
   7   9   9     1306.83     1241.61    102.28 o 
  -8  10   9      222.91      229.64     45.45 o 
  -6  10   9     1777.24     1651.40    131.45 o 
  -4  10   9       41.23       34.63     12.87 o 
  -2  10   9      169.43      181.75     15.19 o 
   0  10   9       86.28      116.28     16.43 o 
   2  10   9     1299.35     1184.92    107.46 o 
   4  10   9      115.46      131.61     19.18 o 
   6  10   9       54.22       56.05     13.55 o 
  -7  11   9      384.87      426.88     55.36 o 
  -5  11   9       22.66       19.54     11.35 o 
  -3  11   9       31.00       44.89     15.67 o 
  -1  11   9      357.39      382.22     55.21 o 
   1  11   9      248.31      278.28     50.87 o 
   3  11   9      523.69      484.61     40.65 o 
  -4  12   9       13.54        6.73     13.90 o 
  -2  12   9       18.39       14.65     20.44 o 
   0  12   9       12.92        5.86     13.92 o 
   2  12   9       87.02      112.44     19.62 o 
 -14   0  10      397.26      422.94     40.82 o 
 -12   0  10      852.30      911.18     47.82 o 
 -10   0  10    10157.35    10645.67    137.76 o 
  -8   0  10     1089.72     1162.60     44.17 o 
  -6   0  10     4897.49     4817.32     79.31 o 
  -4   0  10    12456.83    12854.39    119.09 o 
  -2   0  10    93138.84    94468.55    839.86 o 
   0   0  10     2178.13     2003.89     40.43 o 
   2   0  10      312.41      255.71     12.37 o 
   4   0  10     2918.70     2973.27    137.48 o 
   6   0  10      492.96      432.51     45.00 o 
   8   0  10     1030.93      979.22     49.44 o 
  10   0  10       91.92      102.57     24.66 o 
 -13   1  10     1359.48     1390.77     86.31 o 
 -11   1  10      836.00      855.59     47.28 o 
  -9   1  10       64.30      100.41     14.80 o 
  -7   1  10     1775.36     1861.01     37.22 o 
  -5   1  10     7990.18     8598.12    118.37 o 
  -3   1  10     7699.99     7897.21    165.52 o 
  -1   1  10     2619.96     2576.08    101.45 o 
   1   1  10     1684.41     1778.51     61.12 o 
   3   1  10     5309.70     5403.18    130.61 o 
   5   1  10     6353.54     6948.05    293.55 o 
   7   1  10     2466.55     2508.52    117.91 o 
   9   1  10      326.54      330.48     24.25 o 
  11   1  10      216.31      209.28     23.27 o 
 -14   2  10      458.25      444.75     66.45 o 
 -12   2  10       49.35       48.43     11.56 o 
 -10   2  10     1586.09     1491.28    116.31 o 
  -8   2  10     2884.93     2763.27    223.78 o 
  -6   2  10     4802.54     4679.57    214.24 o 
  -4   2  10      231.62      143.47      8.39 o 
  -2   2  10     2664.09     2522.90    198.20 o 
   0   2  10     5323.45     5451.94    330.68 o 
   2   2  10     3029.72     3230.72    124.79 o 
   4   2  10     1930.15     1962.16    100.29 o 
   6   2  10     1821.00     1858.25    173.80 o 
   8   2  10     2209.73     2198.22    127.92 o 
  10   2  10      137.67      129.64     19.60 o 
 -13   3  10        4.54        4.23     12.27 o 
 -11   3  10     2358.37     2409.46    181.21 o 
  -9   3  10     1687.31     1588.07     88.94 o 
  -7   3  10     1851.79     1895.42     80.63 o 
  -5   3  10     1087.77      951.22     77.75 o 
  -3   3  10      449.92      513.53     56.29 o 
  -1   3  10     3648.43     3832.51    195.64 o 
   1   3  10      151.77      128.59     10.19 o 
   3   3  10     2172.22     2312.23    106.78 o 
   5   3  10      562.55      552.17     37.25 o 
   7   3  10      601.95      645.12     35.12 o 
   9   3  10      891.61      934.89     32.59 o 
 -12   4  10        4.05       -1.77     13.36 o 
 -10   4  10      199.24      205.37     32.06 o 
  -8   4  10      341.17      336.82     14.23 o 
  -6   4  10      657.09      664.14     64.73 o 
  -4   4  10      136.83      135.03     11.45 o 
  -2   4  10       37.87       67.55     11.44 o 
   0   4  10     2726.05     2848.83    150.63 o 
   2   4  10     1350.21     1201.94     73.72 o 
   4   4  10      450.30      461.19     20.27 o 
   6   4  10       28.51       35.41      8.94 o 
   8   4  10      324.36      325.28     37.81 o 
  10   4  10      341.27      363.92     22.55 o 
 -13   5  10        3.31        3.30     12.90 o 
 -11   5  10      614.08      581.75     51.84 o 
  -9   5  10      239.56      216.42     14.49 o 
  -7   5  10      864.55      839.89     81.98 o 
  -5   5  10     1032.56     1058.97     75.52 o 
  -3   5  10      177.76      185.21     13.46 o 
  -1   5  10      351.07      423.80     22.34 o 
   1   5  10     3322.94     3715.11    204.20 o 
   3   5  10       34.91       33.81     13.38 o 
   5   5  10       32.16       50.22      9.16 o 
   7   5  10      747.94      686.83     62.44 o 
   9   5  10      144.60      168.20     16.47 o 
 -12   6  10       39.73       39.78     15.20 o 
 -10   6  10       40.30       23.72      9.00 o 
  -8   6  10      101.55       87.16      9.96 o 
  -6   6  10      290.87      285.17     16.26 o 
  -4   6  10       39.17       49.97      6.94 o 
  -2   6  10      199.98      273.29     62.14 o 
   0   6  10      247.92      272.23     14.35 o 
   2   6  10       42.98       35.95      7.99 o 
   4   6  10      168.52      166.04     16.52 o 
   6   6  10      113.24      131.95     19.07 o 
   8   6  10       20.69       19.01     13.80 o 
 -11   7  10       29.71       32.83     15.21 o 
  -9   7  10        3.64       -4.48      7.68 o 
  -7   7  10      213.37      197.57     12.32 o 
  -5   7  10      612.17      588.05     35.81 o 
  -3   7  10      489.55      418.63     24.18 o 
  -1   7  10      297.03      322.39     28.59 o 
   1   7  10       51.38       51.30      8.49 o 
   3   7  10      115.27       96.54     11.03 o 
   5   7  10      559.63      460.33     38.82 o 
   7   7  10      205.11      214.67     17.60 o 
 -10   8  10      209.74      185.10     38.82 o 
  -8   8  10      293.49      305.93     21.18 o 
  -6   8  10       46.17       54.13      8.85 o 
  -4   8  10      399.60      400.94     28.00 o 
  -2   8  10     1919.68     1868.85     87.71 o 
   0   8  10     1409.32     1354.95     60.19 o 
   2   8  10       24.14       22.59     11.21 o 
   4   8  10      214.32      169.05     14.33 o 
   6   8  10       38.80       38.07     12.01 o 
   8   8  10      372.03      289.26     20.64 o 
  -9   9  10       56.54       32.89     11.57 o 
  -7   9  10        2.63       -9.98      8.90 o 
  -5   9  10      703.24      701.46     51.92 o 
  -3   9  10      783.46      777.86     46.50 o 
  -1   9  10        7.23       16.00      8.87 o 
   1   9  10       47.46       69.23     14.13 o 
   3   9  10      909.03      899.98     78.76 o 
   5   9  10      352.06      322.17     43.69 o 
   7   9  10       92.35       63.54     14.07 o 
  -8  10  10      146.57      150.95     16.99 o 
  -6  10  10     1715.58     1573.97    149.40 o 
  -4  10  10       14.45        7.74      8.20 o 
  -2  10  10       18.54       23.81     11.22 o 
   0  10  10      294.77      316.72     24.11 o 
   2  10  10      551.11      530.00     70.69 o 
   4  10  10      968.10      849.60    115.53 o 
  -7  11  10      314.43      302.79     25.45 o 
  -5  11  10      484.59      468.47     49.64 o 
  -3  11  10      195.74      217.08     18.58 o 
  -1  11  10      650.31      645.05     45.14 o 
   1  11  10      270.88      267.15     23.70 o 
   3  11  10      434.29      483.22     41.80 o 
  -4  12  10      253.86      257.36     25.49 o 
  -2  12  10      235.51      288.53     54.74 o 
   0  12  10      373.48      421.45     44.01 o 
 -13   1  11      267.95      313.46     34.77 o 
 -11   1  11      362.71      369.07     23.72 o 
  -9   1  11      221.07      245.36     19.63 o 
  -7   1  11      500.33      530.41     22.96 o 
  -5   1  11     1543.84     1631.56     43.09 o 
  -3   1  11     1924.17     1932.30     58.32 o 
  -1   1  11       36.11       84.43      8.90 o 
   1   1  11      545.89      640.85     15.19 o 
   3   1  11     2239.80     2434.59     55.54 o 
   5   1  11       67.12      105.18      9.89 o 
   7   1  11       95.38      101.79     12.17 o 
   9   1  11      275.62      260.15     24.11 o 
 -12   2  11        8.54       10.06     10.35 o 
 -10   2  11        8.76       21.84      8.80 o 
  -8   2  11     3375.25     3212.24    227.78 o 
  -6   2  11      395.13      474.45     16.81 o 
  -4   2  11     1073.33     1027.68     24.16 o 
  -2   2  11      453.11      454.13     47.46 o 
   0   2  11     5123.48     5411.25    322.49 o 
   2   2  11      372.63      352.94     16.36 o 
   4   2  11      737.16      768.28     28.19 o 
   6   2  11       37.31       47.45     11.37 o 
   8   2  11        9.94        5.97      9.06 o 
  10   2  11       64.21       50.26     16.21 o 
 -13   3  11        2.81       -9.23     11.98 o 
 -11   3  11      631.54      618.16     68.66 o 
  -9   3  11      300.20      285.28     16.50 o 
  -7   3  11      997.82     1088.33     64.28 o 
  -5   3  11       72.92       89.65     11.35 o 
  -3   3  11      685.19      716.62     46.45 o 
  -1   3  11      110.43       96.74      9.78 o 
   1   3  11     1863.66     2097.78    129.98 o 
   3   3  11      574.75      546.74     22.97 o 
   5   3  11      776.13      750.00     26.11 o 
   7   3  11      276.28      315.54     18.76 o 
   9   3  11      151.26      190.66     16.72 o 
 -12   4  11       21.42       17.91     10.40 o 
 -10   4  11      702.70      677.57     69.12 o 
  -8   4  11     2823.51     2636.38    143.56 o 
  -6   4  11     3428.53     3419.04    276.87 o 
  -4   4  11      701.87      654.08     87.24 o 
  -2   4  11      578.29      549.58     23.68 o 
   0   4  11    11757.06    12682.58    737.02 o 
   2   4  11     1429.21     1363.87     42.35 o 
   4   4  11     1027.56     1045.58     40.17 o 
   6   4  11      271.69      254.91     17.56 o 
   8   4  11     1443.86     1473.38     80.82 o 
  10   4  11      286.08      335.97     24.92 o 
 -11   5  11     1053.57     1077.55     94.77 o 
  -9   5  11     2145.62     2096.42    122.73 o 
  -7   5  11      917.75      940.43     46.57 o 
  -5   5  11     2027.79     1934.86    172.61 o 
  -3   5  11     3952.55     4156.27    224.08 o 
  -1   5  11     1744.40     1813.16    133.14 o 
   1   5  11     3865.96     3913.03    185.01 o 
   3   5  11     1454.68     1388.19     53.18 o 
   5   5  11     1951.23     1924.74     95.99 o 
   7   5  11      525.94      597.71     31.65 o 
   9   5  11      558.96      594.11     34.23 o 
 -12   6  11      803.39      749.94     95.00 o 
 -10   6  11      657.52      660.34     40.91 o 
  -8   6  11     2152.11     1986.33     97.15 o 
  -6   6  11      183.42      165.83     10.93 o 
  -4   6  11     1772.40     1746.27     81.95 o 
  -2   6  11      310.34      320.87     25.74 o 
   0   6  11     2791.69     2862.82    200.30 o 
   2   6  11     2437.88     2332.92    107.55 o 
   4   6  11     1385.17     1339.50     78.30 o 
   6   6  11     1461.95     1468.49     98.75 o 
   8   6  11      458.81      499.68     44.78 o 
 -11   7  11      432.61      460.17     66.67 o 
  -9   7  11      181.41      195.30     13.93 o 
  -7   7  11      592.41      549.19     33.17 o 
  -5   7  11     2111.70     1955.35    108.45 o 
  -3   7  11     5087.68     4953.57    324.43 o 
  -1   7  11     4256.04     4628.36    344.14 o 
   1   7  11      792.43      832.67     76.41 o 
   3   7  11      488.89      503.66     36.04 o 
   5   7  11     1682.63     1622.12     88.69 o 
   7   7  11      997.54      938.56     44.54 o 
 -10   8  11       47.46       51.92     11.37 o 
  -8   8  11       11.87       16.28     10.00 o 
  -6   8  11      386.42      368.14     16.14 o 
  -4   8  11     6722.66     6781.62    414.09 o 
  -2   8  11       42.62       53.85     10.50 o 
   0   8  11      707.25      673.19     92.19 o 
   2   8  11      343.16      359.60     23.36 o 
   4   8  11     1919.65     1860.20    112.09 o 
   6   8  11      214.02      245.50     19.07 o 
  -9   9  11       32.48       30.89     12.19 o 
  -7   9  11      608.11      588.59     57.57 o 
  -5   9  11      431.36      456.46     21.70 o 
  -3   9  11     1909.91     2094.98    125.43 o 
  -1   9  11      123.59      128.07     25.49 o 
   1   9  11      427.95      424.79     42.70 o 
   3   9  11       98.77      117.11     17.33 o 
   5   9  11      677.53      675.35     38.95 o 
  -8  10  11      251.45      266.46     21.59 o 
  -6  10  11      145.51      146.38     15.74 o 
  -4  10  11       54.83       50.69     12.42 o 
  -2  10  11      198.74      212.45     20.68 o 
   0  10  11      317.37      331.66     59.32 o 
   2  10  11        4.89        4.15     13.19 o 
   4  10  11      388.87      417.15     28.98 o 
  -5  11  11       54.25       69.69     17.80 o 
  -3  11  11      204.66      198.20     17.47 o 
  -1  11  11       85.21       83.12     17.31 o 
   1  11  11      277.55      317.87     44.27 o 
   3  11  11       13.29        9.41     14.46 o 
  -2  12  11       68.93       66.54     18.34 o 
 -12   0  12     1284.36     1456.99     60.77 o 
 -10   0  12     5435.73     5615.27    106.34 o 
  -8   0  12      339.28      343.72     29.07 o 
  -6   0  12     5121.16     5254.66     88.19 o 
  -4   0  12    32302.35    36252.34    215.90 o 
  -2   0  12      119.42       78.28      9.89 o 
   0   0  12      423.54      371.36     18.15 o 
   2   0  12     1714.25     1654.91     43.90 o 
   4   0  12      518.73      503.31     41.21 o 
   6   0  12     2588.61     2858.68    244.81 o 
   8   0  12        8.10        7.75     15.62 o 
  10   0  12      612.54      606.07     46.41 o 
 -13   1  12      899.01     1064.71     40.34 o 
 -11   1  12      370.99      430.54     26.62 o 
  -9   1  12     1917.09     2069.70     45.33 o 
  -7   1  12      178.05      176.26     15.85 o 
  -5   1  12     1142.03     1165.97     24.39 o 
  -3   1  12     5596.16     5685.92    130.48 o 
  -1   1  12      612.46      770.07     58.76 o 
   1   1  12      877.50      846.65     19.66 o 
   3   1  12      422.35      423.52     12.81 o 
   5   1  12     1679.29     1633.91    121.02 o 
   7   1  12      572.30      586.06     43.01 o 
   9   1  12      254.50      267.67     23.03 o 
 -12   2  12      794.06      818.48     64.33 o 
 -10   2  12      570.27      589.79     27.62 o 
  -8   2  12     5359.68     5707.40    154.23 o 
  -6   2  12      382.72      373.55     17.05 o 
  -4   2  12     1236.59     1203.54     67.02 o 
  -2   2  12      897.85      931.90     46.48 o 
   0   2  12     4247.56     4638.42    280.98 o 
   2   2  12     4084.77     4309.67    167.95 o 
   4   2  12     1194.57     1172.52     24.45 o 
   6   2  12     1852.53     1911.06    191.83 o 
   8   2  12      172.55      203.94     16.38 o 
  10   2  12      316.42      315.16     26.52 o 
 -13   3  12      305.68      286.64     28.19 o 
 -11   3  12     1257.61     1251.38    123.84 o 
  -9   3  12     1273.88     1197.09     97.54 o 
  -7   3  12     1748.92     1656.85    110.82 o 
  -5   3  12      163.46      152.88      9.73 o 
  -3   3  12     2690.03     2624.10    272.36 o 
  -1   3  12     2456.19     2299.90    123.30 o 
   1   3  12     5122.06     5537.28    335.27 o 
   3   3  12     1845.87     1813.85     81.93 o 
   5   3  12     2669.08     2857.17    212.17 o 
   7   3  12     1724.68     1750.07     95.45 o 
   9   3  12      257.20      268.39     20.78 o 
 -12   4  12      391.68      375.56     41.82 o 
 -10   4  12     1573.55     1476.36    135.74 o 
  -8   4  12     1752.45     1639.18    103.38 o 
  -6   4  12      442.21      440.20     16.30 o 
  -4   4  12     1113.89     1225.69    140.74 o 
  -2   4  12     1620.69     1674.48    121.39 o 
   0   4  12     1708.36     1684.69    107.77 o 
   2   4  12     1381.10     1379.36     90.99 o 
   4   4  12     1039.85     1042.56     57.78 o 
   6   4  12       89.25       85.23     14.73 o 
   8   4  12      463.03      467.73     30.60 o 
 -11   5  12       10.25       18.39     10.89 o 
  -9   5  12      206.18      225.22     14.60 o 
  -7   5  12     1324.25     1314.24     34.16 o 
  -5   5  12      986.19      946.15     68.16 o 
  -3   5  12      176.00      169.58     12.03 o 
  -1   5  12     7561.93     7801.60    633.06 o 
   1   5  12     1088.26     1040.91     44.58 o 
   3   5  12      644.05      625.68     28.32 o 
   5   5  12      807.23      734.64     44.96 o 
   7   5  12      416.38      423.09     32.64 o 
   9   5  12       76.79       83.07     14.91 o 
 -12   6  12       10.30       10.38     15.31 o 
 -10   6  12       82.15       81.52     12.06 o 
  -8   6  12      125.20      115.00     12.85 o 
  -6   6  12       46.57       39.39      8.29 o 
  -4   6  12       18.82       12.29      6.49 o 
  -2   6  12     1444.10     1554.37    108.13 o 
   0   6  12      486.05      479.87     51.86 o 
   2   6  12        7.00       11.19      7.83 o 
   4   6  12       72.20       53.16     10.62 o 
   6   6  12      146.14      135.71     14.22 o 
   8   6  12        5.03       -5.05     13.44 o 
 -11   7  12       25.48       29.11     12.66 o 
  -9   7  12      558.89      493.89     32.26 o 
  -7   7  12        0.28        2.49      7.50 o 
  -5   7  12      551.17      508.44     34.73 o 
  -3   7  12     1025.01     1002.90     87.55 o 
  -1   7  12      886.85      865.01     43.81 o 
   1   7  12      344.49      375.10     49.35 o 
   3   7  12      192.68      144.63     16.05 o 
   5   7  12      150.61      155.49     15.18 o 
   7   7  12      133.56      173.69     32.49 o 
 -10   8  12       22.17        4.81      9.74 o 
  -8   8  12      281.25      241.42     30.09 o 
  -6   8  12      147.24      156.22     12.44 o 
  -4   8  12     3516.83     3529.52    255.57 o 
  -2   8  12      583.22      655.71     38.70 o 
   0   8  12       55.54       70.68     14.04 o 
   2   8  12        1.53        0.74     11.21 o 
   4   8  12      174.03      175.93     16.40 o 
   6   8  12      257.25      232.26     18.56 o 
  -9   9  12       84.41       93.58     14.81 o 
  -7   9  12      222.81      213.03     27.01 o 
  -5   9  12      704.87      710.93     45.09 o 
  -3   9  12      380.15      393.95     23.33 o 
  -1   9  12      622.89      631.05     64.87 o 
   1   9  12      945.47      857.17     78.24 o 
   3   9  12      105.54       89.90     16.75 o 
   5   9  12      218.38      234.11     38.63 o 
  -8  10  12      572.25      536.11     68.45 o 
  -6  10  12      120.61      107.73     14.91 o 
  -4  10  12       21.67       25.24     11.90 o 
  -2  10  12       63.58       59.54     16.35 o 
   0  10  12       87.69       75.98     17.23 o 
   2  10  12     1461.61     1294.05    148.06 o 
   4  10  12      437.79      417.28     52.23 o 
  -5  11  12      171.26      177.89     22.36 o 
  -3  11  12       87.08      110.41     21.15 o 
  -1  11  12      401.23      446.12     41.69 o 
   1  11  12      111.42      118.80     19.28 o 
 -13   1  13        0.24        6.93     14.35 o 
 -11   1  13      256.50      258.22     22.42 o 
  -9   1  13      275.82      298.32     21.31 o 
  -7   1  13     1638.53     1689.96     76.80 o 
  -5   1  13      146.13      186.61     19.52 o 
  -3   1  13     4063.69     4631.05    162.53 o 
  -1   1  13       60.71       70.63      9.66 o 
   1   1  13      104.51      115.11      6.87 o 
   3   1  13      519.45      536.50     15.27 o 
   5   1  13       17.96       17.11      8.43 o 
   7   1  13       26.39       27.56     12.40 o 
   9   1  13       19.08       -1.05     13.07 o 
 -12   2  13        7.27       54.42     40.77 o 
 -10   2  13       44.74       45.83     17.21 o 
  -8   2  13     3035.12     3154.31    194.66 o 
  -6   2  13     1897.54     1914.44     38.73 o 
  -4   2  13      166.56      168.15     13.32 o 
  -2   2  13      559.16      676.44     69.27 o 
   0   2  13     2359.31     2690.91    167.21 o 
   2   2  13      477.22      493.80     14.37 o 
   4   2  13      555.83      600.64     46.98 o 
   6   2  13       41.57       36.79     10.28 o 
   8   2  13      299.41      307.66     24.75 o 
 -13   3  13       35.74       37.06     13.36 o 
 -11   3  13      735.63      722.47     73.40 o 
  -9   3  13      901.38      960.36     33.65 o 
  -7   3  13      818.68      840.32     28.31 o 
  -5   3  13       13.00       22.47      7.93 o 
  -3   3  13      215.49      230.03     18.28 o 
  -1   3  13     3222.01     3522.12    158.05 o 
   1   3  13        5.48       17.05     10.06 o 
   3   3  13     1117.05     1148.80     41.94 o 
   5   3  13       26.46       32.94     11.69 o 
   7   3  13      100.88      122.21     14.40 o 
   9   3  13       28.92       26.03     15.49 o 
 -12   4  13        5.55        5.49     10.93 o 
 -10   4  13     1052.70     1059.70     82.03 o 
  -8   4  13      173.81      207.09     19.20 o 
  -6   4  13     6206.74     6412.95    201.43 o 
  -4   4  13       70.33       80.49     11.82 o 
  -2   4  13     3387.73     3576.57    286.48 o 
   0   4  13     1278.92     1398.35     72.77 o 
   2   4  13     4351.98     4407.19    182.78 o 
   4   4  13      139.43      165.60     13.06 o 
   6   4  13       12.11       19.79     12.07 o 
   8   4  13      184.05      221.23     27.84 o 
 -11   5  13      679.10      632.94     54.04 o 
  -9   5  13     1643.99     1561.59    108.69 o 
  -7   5  13      950.78      884.58     38.39 o 
  -5   5  13      477.22      512.04     51.60 o 
  -3   5  13       20.67       14.20      7.94 o 
  -1   5  13     9067.74     9307.53    686.66 o 
   1   5  13     2286.29     2139.63     87.07 o 
   3   5  13     2621.20     2675.58    122.75 o 
   5   5  13      108.50      122.72     13.13 o 
   7   5  13     1764.50     1816.47    181.08 o 
 -10   6  13     1857.54     1695.32    108.25 o 
  -8   6  13      634.52      649.88     38.99 o 
  -6   6  13     1506.55     1437.35     74.41 o 
  -4   6  13     2320.31     2383.84    139.08 o 
  -2   6  13     9350.00     9734.83    763.49 o 
   0   6  13      355.17      322.88     20.77 o 
   2   6  13     1028.40      988.29     61.23 o 
   4   6  13     1507.28     1498.84    129.28 o 
   6   6  13     2868.05     2788.59    138.35 o 
   8   6  13      351.22      366.11     28.22 o 
 -11   7  13       95.09      112.30     13.83 o 
  -9   7  13      516.05      523.57     31.61 o 
  -7   7  13     1231.82     1145.32     63.06 o 
  -5   7  13     3012.93     2948.51    200.70 o 
  -3   7  13     1455.72     1442.17    117.37 o 
  -1   7  13      557.22      476.15     51.18 o 
   1   7  13     1603.57     1580.03    158.16 o 
   3   7  13     1391.81     1340.98     49.10 o 
   5   7  13      992.59      977.01     52.19 o 
   7   7  13      437.89      538.28     69.28 o 
 -10   8  13       53.52       67.44     11.81 o 
  -8   8  13      454.20      421.38     57.89 o 
  -6   8  13     1986.13     1930.95    136.47 o 
  -4   8  13      462.00      449.67     36.24 o 
  -2   8  13     1060.88     1098.77     73.56 o 
   0   8  13      402.12      431.53     62.06 o 
   2   8  13      534.85      483.17     31.72 o 
   4   8  13      445.56      424.20     35.49 o 
   6   8  13      756.89      775.27     47.88 o 
  -9   9  13        4.15       17.98     12.26 o 
  -7   9  13       92.25      104.23     14.15 o 
  -5   9  13      872.26      868.49     67.76 o 
  -3   9  13     2385.46     2447.05    127.08 o 
  -1   9  13       43.95       59.67     14.78 o 
   1   9  13      334.67      352.25     70.91 o 
   3   9  13       41.58       55.41     15.71 o 
   5   9  13      172.26      174.31     29.94 o 
  -6  10  13      149.65      119.94     15.44 o 
  -4  10  13        1.77       -9.87     10.94 o 
  -2  10  13        3.76       -3.24     12.93 o 
   0  10  13       50.24       52.65     15.59 o 
   2  10  13      274.86      282.88     34.63 o 
  -3  11  13       30.59        9.37     14.59 o 
  -1  11  13       85.78       79.15     17.81 o 
 -12   0  14       61.51       59.00     24.11 o 
 -10   0  14      156.82      178.10     26.96 o 
  -8   0  14     1256.15     1380.90     54.59 o 
  -6   0  14      190.22      201.44     23.97 o 
  -4   0  14    16093.81    16399.21    154.62 o 
  -2   0  14     1079.36     1091.67     28.14 o 
   0   0  14      837.31      850.79     34.81 o 
   2   0  14      404.87      469.25     23.65 o 
   4   0  14     2014.76     2029.08    200.39 o 
   6   0  14     1162.28     1134.17     52.91 o 
   8   0  14       25.45       25.99     19.68 o 
 -13   1  14      241.89      301.30     26.53 o 
 -11   1  14      179.50      220.17     21.05 o 
  -9   1  14      133.62      165.30     23.51 o 
  -7   1  14     4013.75     4239.51     67.46 o 
  -5   1  14     4279.39     4252.58     88.44 o 
  -3   1  14      952.04      925.86     23.96 o 
  -1   1  14      648.35      605.75     21.47 o 
   1   1  14     2288.02     2404.26     47.97 o 
   3   1  14     1771.86     1707.14     72.31 o 
   5   1  14     1655.38     1706.26    135.98 o 
   7   1  14      740.16      702.98     32.36 o 
   9   1  14      230.44      258.01     24.34 o 
 -12   2  14      577.92      644.51     33.18 o 
 -10   2  14     2419.99     2525.42     54.75 o 
  -8   2  14       30.37       28.85     12.00 o 
  -6   2  14     1157.01     1176.72     48.12 o 
  -4   2  14     1302.45     1268.59     47.71 o 
  -2   2  14     6005.81     6664.27    490.38 o 
   0   2  14      873.76      894.08     58.05 o 
   2   2  14     1232.87     1165.11     26.75 o 
   4   2  14     1653.29     1744.84    148.18 o 
   6   2  14      674.30      671.31     24.71 o 
   8   2  14      577.99      524.05     29.96 o 
 -11   3  14      931.99     1028.80     39.11 o 
  -9   3  14     1790.92     1844.42     49.76 o 
  -7   3  14      105.84       80.02     11.66 o 
  -5   3  14        7.34        5.07      7.56 o 
  -3   3  14     1100.57     1097.32    108.40 o 
  -1   3  14      984.23      975.35     63.45 o 
   1   3  14     5695.59     5518.39    123.73 o 
   3   3  14      242.53      251.48     15.09 o 
   5   3  14     1765.95     1868.37    147.80 o 
   7   3  14       11.43       10.20     10.62 o 
 -12   4  14       73.76       66.02     13.94 o 
 -10   4  14      659.54      633.86     49.76 o 
  -8   4  14      780.05      757.60     26.94 o 
  -6   4  14     1747.49     1849.54    111.46 o 
  -4   4  14       22.65       19.72      9.98 o 
  -2   4  14     1925.07     1932.42    143.32 o 
   0   4  14     5485.56     5811.82    329.42 o 
   2   4  14      835.39      825.46     32.44 o 
   4   4  14      160.33      162.37     13.25 o 
   6   4  14      110.84      111.51     31.94 o 
   8   4  14      927.15      903.79     55.46 o 
 -11   5  14       82.89       57.27     13.81 o 
  -9   5  14        8.25       16.58      9.27 o 
  -7   5  14      451.42      491.66     22.02 o 
  -5   5  14     1445.58     1584.52     91.29 o 
  -3   5  14     1052.97     1063.95     81.29 o 
  -1   5  14      586.65      633.50     51.02 o 
   1   5  14      201.28      209.14     14.10 o 
   3   5  14      541.06      536.06     21.29 o 
   5   5  14      146.41      161.78     14.58 o 
   7   5  14       72.88       71.98     17.04 o 
 -10   6  14       52.23       37.22     11.20 o 
  -8   6  14      282.39      256.96     15.55 o 
  -6   6  14      361.44      358.19     23.67 o 
  -4   6  14       23.18       24.06     10.02 o 
  -2   6  14     1366.15     1455.37     74.91 o 
   0   6  14       49.61       44.13     12.59 o 
   2   6  14      173.16      181.46     13.97 o 
   4   6  14       87.03       76.36     12.40 o 
   6   6  14        6.80       12.75     13.60 o 
  -9   7  14       21.02       12.08      8.83 o 
  -7   7  14        9.08        5.30      8.24 o 
  -5   7  14       49.01       48.94     11.40 o 
  -3   7  14       85.37      107.63     12.74 o 
  -1   7  14        0.27        3.03     10.51 o 
   1   7  14       31.84       44.75     13.94 o 
   3   7  14        2.53        3.83     12.36 o 
   5   7  14        0.61       10.60     11.17 o 
  -8   8  14      150.98      163.04     14.33 o 
  -6   8  14      271.61      262.46     23.27 o 
  -4   8  14     1453.46     1555.49    108.12 o 
  -2   8  14      554.80      514.71     61.57 o 
   0   8  14      247.44      258.26     21.89 o 
   2   8  14       19.83        9.23     16.03 o 
   4   8  14       68.93       76.84     25.26 o 
  -7   9  14      868.48      784.21     82.93 o 
  -5   9  14      244.41      231.77     15.49 o 
  -3   9  14       22.36       28.87     11.86 o 
  -1   9  14       85.09       67.03     27.74 o 
   1   9  14       87.56       91.86     22.60 o 
   3   9  14      523.55      461.87     60.77 o 
  -6  10  14      534.11      525.70     32.63 o 
  -4  10  14       21.57       21.20     12.04 o 
  -2  10  14       68.03       65.15     16.32 o 
   0  10  14      396.15      343.23     34.02 o 
   2  10  14      442.53      395.72     56.64 o 
 -13   1  15        8.16       22.43     16.76 o 
 -11   1  15        5.29        9.71     13.14 o 
  -9   1  15      810.76      851.67     33.45 o 
  -7   1  15      199.56      199.15     18.12 o 
  -5   1  15       80.49       74.59     10.54 o 
  -3   1  15      406.69      498.23     18.24 o 
  -1   1  15       15.32       13.09      5.23 o 
   1   1  15     1925.32     2105.30     56.58 o 
   3   1  15      192.49      214.34     16.40 o 
   5   1  15      308.88      286.85     17.76 o 
   7   1  15      178.66      186.73     24.92 o 
 -12   2  15       39.01       38.13     16.20 o 
 -10   2  15       70.39       75.70     16.05 o 
  -8   2  15     3245.88     3416.54    206.83 o 
  -6   2  15     1031.96     1137.56     41.89 o 
  -4   2  15       83.76       85.43     12.99 o 
  -2   2  15       64.14       72.48     12.70 o 
   0   2  15      555.98      585.64     71.55 o 
   2   2  15      249.04      228.12     12.44 o 
   4   2  15      500.37      510.13     54.92 o 
   6   2  15       97.83      100.35     13.20 o 
   8   2  15      121.03      147.46     20.25 o 
 -11   3  15      104.42      133.55     20.64 o 
  -9   3  15       11.70       11.56     12.67 o 
  -7   3  15      723.76      721.18     24.22 o 
  -5   3  15     2233.83     2179.51    108.21 o 
  -3   3  15      298.21      315.48     59.71 o 
  -1   3  15        5.62        9.17      6.32 o 
   1   3  15     3051.89     3002.55     68.37 o 
   3   3  15     2181.63     2129.19     88.22 o 
   5   3  15      104.83      142.72     17.88 o 
   7   3  15       61.55       86.39     13.83 o 
 -12   4  15       90.90       97.75     20.07 o 
 -10   4  15      657.07      667.86     32.13 o 
  -8   4  15     3344.15     3310.99     83.11 o 
  -6   4  15      519.04      473.68     21.20 o 
  -4   4  15     1328.28     1282.15     92.16 o 
  -2   4  15     4253.59     4350.71    373.51 o 
   0   4  15    10547.77    10336.48    184.81 o 
   2   4  15        9.97        7.71      8.35 o 
   4   4  15      164.75      180.86     23.48 o 
   6   4  15       99.08      125.64     30.39 o 
 -11   5  15      718.99      676.56     63.92 o 
  -9   5  15      435.08      494.46     24.09 o 
  -7   5  15      517.03      570.35     27.80 o 
  -5   5  15      320.20      294.48     34.07 o 
  -3   5  15     2407.46     2388.03    210.74 o 
  -1   5  15     1169.82     1156.70     35.32 o 
   1   5  15      659.91      698.52     66.41 o 
   3   5  15      386.71      362.48     25.61 o 
   5   5  15      642.33      637.07     34.82 o 
   7   5  15      405.81      431.61     92.21 o 
 -10   6  15       60.54       76.81     12.57 o 
  -8   6  15      457.95      485.54     23.49 o 
  -6   6  15      109.18      120.75     13.78 o 
  -4   6  15     3757.11     3785.59    244.53 o 
  -2   6  15       29.07       44.74     10.43 o 
   0   6  15     1325.63     1213.58     76.38 o 
   2   6  15      760.64      738.96     76.87 o 
   4   6  15     2709.28     2660.78     87.92 o 
   6   6  15      373.40      412.59     28.45 o 
  -9   7  15      721.39      738.06     24.56 o 
  -7   7  15      668.93      627.87     42.07 o 
  -5   7  15     1108.20     1126.53     63.42 o 
  -3   7  15     1033.95     1120.32     64.34 o 
  -1   7  15      153.82      136.73     21.16 o 
   1   7  15      455.66      425.57     48.20 o 
   3   7  15      248.45      262.67     23.49 o 
   5   7  15     1221.17     1239.69     68.78 o 
  -8   8  15      399.60      411.66     24.29 o 
  -6   8  15      755.23      790.56     27.69 o 
  -4   8  15      817.01      870.21     42.65 o 
  -2   8  15      152.00      149.92     18.49 o 
   0   8  15      153.66      154.83     19.06 o 
   2   8  15      484.02      432.02     46.20 o 
   4   8  15      392.12      463.72     80.67 o 
  -7   9  15      371.52      393.85     31.98 o 
  -5   9  15     1090.95     1182.14     41.90 o 
  -3   9  15     1074.85     1043.29     93.77 o 
  -1   9  15      396.89      364.87     26.86 o 
   1   9  15       73.36       56.19     18.23 o 
   3   9  15      149.13      187.68     26.22 o 
  -4  10  15      235.97      217.41     23.07 o 
  -2  10  15       21.20       21.69     15.61 o 
   0  10  15      328.78      307.47     41.40 o 
 -12   0  16      254.55      328.77     40.30 o 
 -10   0  16      231.43      283.00     33.51 o 
  -8   0  16     3701.47     3717.98     89.61 o 
  -6   0  16     8533.03     8542.38    126.30 o 
  -4   0  16    10612.68    11179.43    136.60 o 
  -2   0  16      902.12      898.64     60.16 o 
   0   0  16     2214.76     2220.65     88.32 o 
   2   0  16      896.76      884.70     41.58 o 
   4   0  16     2635.54     2634.23    232.25 o 
   6   0  16      870.01      780.31     49.46 o 
 -11   1  16      548.04      578.14     31.32 o 
  -9   1  16      663.03      693.11     31.26 o 
  -7   1  16      855.36      877.33     32.09 o 
  -5   1  16     3138.67     3233.14    148.44 o 
  -3   1  16     1445.54     1431.83     45.60 o 
  -1   1  16      937.75      971.80     31.40 o 
   1   1  16      576.74      536.89     18.83 o 
   3   1  16     4745.84     5031.34    228.40 o 
   5   1  16     1505.82     1447.02    109.10 o 
   7   1  16      504.98      495.03     30.23 o 
 -12   2  16      201.40      219.87     24.26 o 
 -10   2  16      334.24      346.78     26.81 o 
  -8   2  16     1018.77     1006.07     53.00 o 
  -6   2  16     2448.20     2400.10     83.80 o 
  -4   2  16        8.78        2.02      8.35 o 
  -2   2  16     1728.60     1709.75    118.17 o 
   0   2  16     2214.06     2322.62    136.06 o 
   2   2  16     3593.79     3604.76     87.78 o 
   4   2  16      111.31      118.32     20.68 o 
   6   2  16      383.27      358.90     21.16 o 
 -11   3  16      347.98      354.78     31.05 o 
  -9   3  16      358.97      393.28     33.85 o 
  -7   3  16      358.13      317.04     18.71 o 
  -5   3  16      935.90      945.51     44.17 o 
  -3   3  16     2526.99     2542.64    172.47 o 
  -1   3  16     2380.61     2535.10    198.25 o 
   1   3  16        5.42        7.09      6.70 o 
   3   3  16       43.79       28.53     13.86 o 
   5   3  16      513.74      497.38     52.55 o 
   7   3  16      407.41      427.29     39.84 o 
 -10   4  16      137.37      163.33     20.95 o 
  -8   4  16       32.22       77.76     13.87 o 
  -6   4  16      792.26      794.03     29.22 o 
  -4   4  16       84.36       82.95     11.73 o 
  -2   4  16     1502.37     1506.95    139.20 o 
   0   4  16       40.17       83.90     30.85 o 
   2   4  16       57.00       60.12     10.55 o 
   4   4  16       34.37       44.95     14.26 o 
   6   4  16      239.74      213.30     32.71 o 
 -11   5  16        1.61        3.42     15.66 o 
  -9   5  16      203.46      234.54     18.30 o 
  -7   5  16     2662.34     2508.00     55.76 o 
  -5   5  16        7.78       10.73      9.78 o 
  -3   5  16      118.03      106.29     12.80 o 
  -1   5  16      661.43      620.85     34.74 o 
   1   5  16      614.04      628.43     66.15 o 
   3   5  16       11.13        6.88      9.23 o 
   5   5  16      727.59      695.48     60.47 o 
 -10   6  16        2.83       -3.37     12.04 o 
  -8   6  16       52.97       66.96     13.42 o 
  -6   6  16       14.52       13.92     10.90 o 
  -4   6  16       33.54       49.70     11.31 o 
  -2   6  16      158.30      158.74     18.11 o 
   0   6  16       83.27       73.90     14.77 o 
   2   6  16       67.54       42.87     14.32 o 
   4   6  16       69.54       64.80     13.04 o 
  -9   7  16        3.96        1.25     10.74 o 
  -7   7  16       20.43       15.09     11.82 o 
  -5   7  16      211.84      240.63     18.21 o 
  -3   7  16        0.25        6.81     10.29 o 
  -1   7  16       78.39       78.20     16.13 o 
   1   7  16      111.89      101.37     17.27 o 
   3   7  16        0.50        7.97     13.52 o 
  -8   8  16        3.58        8.35     13.00 o 
  -6   8  16       19.91       22.33     12.27 o 
  -4   8  16      189.11      174.92     16.76 o 
  -2   8  16        1.17        1.81     13.57 o 
   0   8  16       11.15       19.86     13.80 o 
   2   8  16        5.72       12.22     14.36 o 
  -5   9  16        5.18       21.93     13.66 o 
  -3   9  16       78.74       64.36     17.38 o 
  -1   9  16       73.67       98.32     18.70 o 
   1   9  16        9.57       -5.99     14.25 o 
 -11   1  17      549.98      570.74     31.95 o 
  -9   1  17      343.32      371.20     26.21 o 
  -7   1  17      350.88      370.04     32.66 o 
  -5   1  17      721.25      714.47     35.01 o 
  -3   1  17        6.63       13.61      9.38 o 
  -1   1  17        7.43       10.45      6.85 o 
   1   1  17      340.37      308.96     12.68 o 
   3   1  17     1045.94     1040.05     89.74 o 
   5   1  17      366.65      383.12     38.26 o 
   7   1  17      131.80      131.77     19.77 o 
 -12   2  17      365.05      389.26     30.26 o 
 -10   2  17      340.61      367.27     27.21 o 
  -8   2  17      832.52      868.17     71.08 o 
  -6   2  17     2011.96     1841.67    110.12 o 
  -4   2  17      377.77      395.99     20.81 o 
  -2   2  17      476.58      449.48     15.04 o 
   0   2  17      909.31      900.63     30.34 o 
   2   2  17     4441.65     4257.70    284.84 o 
   4   2  17      189.55      188.95     19.88 o 
   6   2  17       85.31      101.06     14.91 o 
 -11   3  17      578.54      615.13     34.04 o 
  -9   3  17      815.86      832.34     35.04 o 
  -7   3  17      805.90      792.37     26.63 o 
  -5   3  17       22.02        5.37     10.26 o 
  -3   3  17      931.56     1001.21     82.70 o 
  -1   3  17     2972.74     3116.66    193.10 o 
   1   3  17      554.59      522.36     20.75 o 
   3   3  17      127.17      130.43     17.28 o 
   5   3  17       71.66       76.58     16.91 o 
 -10   4  17      236.01      245.77     23.88 o 
  -8   4  17       26.66       37.87     13.03 o 
  -6   4  17     3487.99     3387.95    215.04 o 
  -4   4  17     1012.55     1070.89     54.44 o 
  -2   4  17     4683.02     4855.38    411.16 o 
   0   4  17       14.16        7.46     11.45 o 
   2   4  17     1159.82     1123.14     52.38 o 
   4   4  17       98.46       92.71     17.10 o 
   6   4  17      416.10      402.55     39.14 o 
  -9   5  17       46.18       49.88     13.52 o 
  -7   5  17       92.31      108.58     14.84 o 
  -5   5  17      132.80      151.09     16.52 o 
  -3   5  17     2927.32     2915.24    257.26 o 
  -1   5  17     1070.70      997.82     59.84 o 
   1   5  17      315.57      342.99     23.76 o 
   3   5  17       56.04       60.63     12.09 o 
   5   5  17      430.66      451.46     40.53 o 
 -10   6  17      391.61      400.09     24.98 o 
  -8   6  17       33.64       40.73     13.45 o 
  -6   6  17      673.59      709.76     28.76 o 
  -4   6  17       77.82       75.41     15.97 o 
  -2   6  17      244.66      260.60     22.25 o 
   0   6  17      249.84      257.61     22.48 o 
   2   6  17      370.38      351.47     25.43 o 
   4   6  17      655.18      727.23     49.88 o 
  -9   7  17      238.17      259.19     18.04 o 
  -7   7  17      620.72      616.44     34.90 o 
  -5   7  17      831.08      856.20     38.34 o 
  -3   7  17        6.41       -0.42     14.75 o 
  -1   7  17      293.15      275.56     23.25 o 
   1   7  17      682.34      648.58     40.22 o 
   3   7  17      833.68      841.93     56.97 o 
  -6   8  17      618.14      693.36     30.20 o 
  -4   8  17      226.57      199.63     22.42 o 
  -2   8  17      241.63      258.93     24.59 o 
   0   8  17       47.55       47.86     16.42 o 
   2   8  17      379.23      368.00     50.56 o 
  -5   9  17     1792.71     1811.02     86.55 o 
  -3   9  17      151.10      108.65     19.92 o 
  -1   9  17      384.79      393.57     28.58 o 
 -10   0  18      337.79      415.15     39.92 o 
  -8   0  18      611.32      628.72     43.14 o 
  -6   0  18     4130.81     3820.20     90.51 o 
  -4   0  18     6234.15     5976.66    106.60 o 
  -2   0  18      189.04      175.89     22.79 o 
   0   0  18      728.12      777.64     33.23 o 
   2   0  18     1924.03     2019.21     64.63 o 
   4   0  18     4631.44     3923.84     97.84 o 
   6   0  18       15.44       12.44     19.51 o 
 -11   1  18      242.67      318.73     27.82 o 
  -9   1  18     2119.35     2053.65     52.25 o 
  -7   1  18     1547.75     1586.62     71.07 o 
  -5   1  18      833.78      919.89     47.87 o 
  -3   1  18      251.58      253.60     16.02 o 
  -1   1  18     1800.59     1794.34     74.31 o 
   1   1  18     3325.79     3255.35     56.13 o 
   3   1  18      188.78      180.63     19.38 o 
   5   1  18     1090.85     1032.08     52.91 o 
 -10   2  18      482.79      495.67     30.78 o 
  -8   2  18      402.61      391.62     26.21 o 
  -6   2  18       90.78      143.91     15.46 o 
  -4   2  18     2243.08     2225.94     89.87 o 
  -2   2  18     1100.70     1112.43     33.64 o 
   0   2  18     1837.96     1810.07     50.15 o 
   2   2  18       22.59       16.46     12.35 o 
   4   2  18      828.97      797.53     87.91 o 
   6   2  18      601.37      619.14     36.70 o 
 -11   3  18      138.61      156.66     22.74 o 
  -9   3  18        3.34       13.90     15.01 o 
  -7   3  18       81.58       80.11     13.92 o 
  -5   3  18      746.75      707.34     37.02 o 
  -3   3  18      778.24      784.01     39.90 o 
  -1   3  18       96.67       93.77     20.99 o 
   1   3  18      161.40      158.99     14.52 o 
   3   3  18      877.49      923.35    107.22 o 
   5   3  18      320.17      304.92     25.75 o 
 -10   4  18       18.07       38.54     16.75 o 
  -8   4  18       63.03       61.54     14.17 o 
  -6   4  18      134.33      150.81     15.60 o 
  -4   4  18      577.03      558.41     24.55 o 
  -2   4  18       10.84       17.11     12.84 o 
   0   4  18      163.48      154.98     18.60 o 
   2   4  18       20.55       13.55     10.08 o 
   4   4  18        3.73        6.31     13.05 o 
  -9   5  18       68.63       49.47     14.00 o 
  -7   5  18       48.36       44.03     12.97 o 
  -5   5  18      111.99      105.35     14.72 o 
  -3   5  18      859.14      819.52     56.73 o 
  -1   5  18      180.14      149.14     18.29 o 
   1   5  18      105.49       97.69     17.23 o 
   3   5  18      143.49      134.06     27.87 o 
  -8   6  18      113.01       98.72     13.78 o 
  -6   6  18       60.08       56.16     12.97 o 
  -4   6  18     1279.73     1274.40     90.98 o 
  -2   6  18       26.41       10.29     13.13 o 
   0   6  18       79.72       80.55     21.38 o 
   2   6  18      487.47      469.23     36.44 o 
  -7   7  18       26.34       41.72     13.87 o 
  -5   7  18       27.60       38.51     13.14 o 
  -3   7  18        8.23       16.67     14.29 o 
  -1   7  18      265.72      254.20     49.30 o 
   1   7  18       10.66       12.48     14.20 o 
  -6   8  18      178.79      179.38     19.02 o 
  -4   8  18      253.27      256.85     25.56 o 
  -2   8  18      108.17      111.81     19.39 o 
   0   8  18        4.04       -4.63     15.46 o 
 -11   1  19      512.86      535.45     34.56 o 
  -9   1  19       56.80       71.77     36.20 o 
  -7   1  19      590.67      555.30     29.32 o 
  -5   1  19     1049.28     1005.47     35.81 o 
  -3   1  19       87.76       79.28     12.03 o 
  -1   1  19      157.79      188.19     14.53 o 
   1   1  19     2875.92     2813.14     54.25 o 
   3   1  19      251.57      285.37     23.64 o 
   5   1  19      319.06      285.10     25.18 o 
 -10   2  19       50.92       46.78     17.98 o 
  -8   2  19      291.03      282.94     24.14 o 
  -6   2  19      230.80      179.29     20.17 o 
  -4   2  19      136.73      146.28     14.60 o 
  -2   2  19       61.57       59.97      9.73 o 
   0   2  19     1227.87     1153.85     20.55 o 
   2   2  19        3.49       -3.74     10.80 o 
   4   2  19      230.82      260.41     23.83 o 
  -9   3  19      554.82      573.10     32.74 o 
  -7   3  19      341.90      404.45     26.74 o 
  -5   3  19      681.21      638.05     25.09 o 
  -3   3  19      217.71      212.19     14.23 o 
  -1   3  19      433.51      444.65     25.89 o 
   1   3  19      491.49      478.90     27.21 o 
   3   3  19      271.14      261.50     24.85 o 
 -10   4  19      206.67      231.18     25.60 o 
  -8   4  19     1167.10     1101.58     63.00 o 
  -6   4  19      258.47      281.23     19.28 o 
  -4   4  19      973.22      925.09     26.48 o 
  -2   4  19     2034.66     1902.51     48.10 o 
   0   4  19      279.15      281.47     23.16 o 
   2   4  19       28.83       51.38     22.46 o 
   4   4  19       58.50       49.41     16.95 o 
  -9   5  19      176.04      170.22     18.53 o 
  -7   5  19      207.37      233.48     19.36 o 
  -5   5  19     1272.68     1156.28     35.96 o 
  -3   5  19      305.96      282.33     23.57 o 
  -1   5  19      158.22      142.66     22.53 o 
   1   5  19      328.79      338.83     25.58 o 
   3   5  19      412.36      396.49     39.94 o 
  -8   6  19       99.44      106.17     14.98 o 
  -6   6  19      124.89      143.38     12.71 o 
  -4   6  19     2021.08     2033.60    105.71 o 
  -2   6  19      403.25      394.87     27.20 o 
   0   6  19      422.09      435.77     28.59 o 
   2   6  19      236.47      252.69     23.72 o 
  -5   7  19       10.91       13.65     12.27 o 
  -3   7  19      250.63      234.98     25.30 o 
  -1   7  19      725.91      654.90     38.76 o 
   1   7  19      452.74      418.66     38.18 o 
 -10   0  20       71.38       75.34     28.58 o 
  -8   0  20      374.56      402.83     39.19 o 
  -6   0  20     3128.79     2952.99     85.10 o 
  -4   0  20       74.32       47.70     21.38 o 
  -2   0  20     1629.49     1781.55     61.93 o 
   0   0  20      179.58      182.88     27.59 o 
   2   0  20     1267.40     1363.91     58.58 o 
   4   0  20      343.05      219.43     32.11 o 
  -9   1  20      142.39      157.60     21.35 o 
  -7   1  20      487.28      552.12     62.57 o 
  -5   1  20     1094.08     1126.07     38.52 o 
  -3   1  20      402.29      430.98     20.93 o 
  -1   1  20      470.85      483.92     18.93 o 
   1   1  20      321.61      330.99     27.68 o 
   3   1  20     1708.62     1818.92    189.57 o 
 -10   2  20      446.84      462.56     32.17 o 
  -8   2  20      329.02      386.75     27.60 o 
  -6   2  20      466.31      511.84     29.47 o 
  -4   2  20      408.79      438.50     34.92 o 
  -2   2  20      986.38      963.02     40.27 o 
   0   2  20      134.83      109.95     11.81 o 
   2   2  20      500.42      491.76     33.07 o 
   4   2  20      593.02      592.71     98.26 o 
  -9   3  20        3.83       13.33     17.21 o 
  -7   3  20      527.31      540.88     30.70 o 
  -5   3  20      488.02      481.96     30.58 o 
  -3   3  20      407.26      418.13     23.47 o 
  -1   3  20      226.09      244.26     21.87 o 
   1   3  20       71.00       56.57     22.34 o 
   3   3  20      645.53      622.50     44.83 o 
  -8   4  20      182.36      207.35     19.89 o 
  -6   4  20      279.61      250.80     19.09 o 
  -4   4  20      474.04      476.87     20.23 o 
  -2   4  20      744.80      688.99     33.19 o 
   0   4  20      389.80      416.74     26.50 o 
   2   4  20      273.24      265.06     35.47 o 
  -7   5  20       55.98       43.86     12.57 o 
  -5   5  20      114.44      113.45     13.97 o 
  -3   5  20      307.81      276.49     25.06 o 
  -1   5  20      398.71      413.25     27.93 o 
   1   5  20      106.67      100.04     18.70 o 
  -6   6  20      217.60      196.68     16.69 o 
  -4   6  20        2.73        0.59     14.44 o 
  -2   6  20       49.18       45.76     16.59 o 
   0   6  20       66.56       91.51     18.35 o 
  -3   7  20      291.51      270.18     26.17 o 
  -9   1  21        0.23       -0.23     15.77 o 
  -7   1  21      228.54      168.08     27.56 o 
  -5   1  21     1274.34     1163.65     78.26 o 
  -3   1  21      249.10      260.54     22.73 o 
  -1   1  21      480.91      444.15     18.97 o 
   1   1  21      214.78      184.14     16.52 o 
   3   1  21      369.21      333.26     37.67 o 
  -8   2  21       19.71       28.87     17.46 o 
  -6   2  21       22.46       23.43     17.24 o 
  -4   2  21       15.24       13.84     12.14 o 
  -2   2  21        6.31        6.25     10.36 o 
   0   2  21      342.60      369.97     25.87 o 
   2   2  21       90.93       82.59     17.74 o 
  -7   3  21       29.50       41.71     22.35 o 
  -5   3  21       66.82       63.83     14.46 o 
  -3   3  21      344.96      290.48     20.03 o 
  -1   3  21       50.84       57.56     11.17 o 
   1   3  21      136.21      159.31     31.22 o 
  -6   4  21      267.73      275.07     18.02 o 
  -4   4  21      824.12      782.97     48.62 o 
  -2   4  21      550.63      499.47     30.04 o 
   0   4  21      280.09      247.52     24.12 o 
  -5   5  21      848.24      900.32     40.31 o 
  -3   5  21      469.64      390.31     27.89 o 
  -1   5  21      329.44      351.48     26.89 o 
  -4   6  21      194.14      205.94     24.12 o 
  -2   6  21      235.73      261.79     26.44 o 
  -8   0  22     1037.68     1059.65     61.67 o 
  -6   0  22     2028.14     2001.57     76.34 o 
  -4   0  22     1222.30     1076.95     54.65 o 
  -2   0  22      266.78      266.89     39.31 o 
   0   0  22      170.27      163.23     28.22 o 
  -7   1  22      159.34      181.47     23.38 o 
  -5   1  22       37.12       41.12     17.19 o 
  -3   1  22      132.41      153.71     18.95 o 
  -1   1  22      771.64      692.06     32.11 o 
   1   1  22      369.92      342.03     30.53 o 
  -6   2  22      161.57      194.07     22.99 o 
  -4   2  22      520.29      503.87     21.40 o 
  -2   2  22       47.53       56.84     13.82 o 
   0   2  22      726.27      699.33     49.53 o 
  -7   3  22      241.91      246.73     25.58 o 
  -5   3  22      701.95      634.67     29.12 o 
  -3   3  22      355.38      352.64     22.20 o 
  -1   3  22       80.37       74.23     14.45 o 
  -6   4  22      118.06      116.04     15.15 o 
  -4   4  22      181.57      165.14     18.57 o 
  -2   4  22      143.12      146.19     15.27 o 
  -5   1  23       34.43       32.05     17.51 o 
  -3   1  23       12.98       10.69     13.93 o 
  -1   1  23      206.61      154.83     21.24 o 
  -4   2  23      109.54      121.71     19.06 o 
  -2   2  23      644.45      626.09     27.21 o 
                                                 
